# Supplementary material for: Screening of glucose-6-phosphate dehydrogenase deficiency in a cohort of 215,137 newborns: an epidemiological and pathogenic variant spectrum study in Yueyang, China
Source: Front Genet. 2026 Jun 25;17:1810076. doi: 10.3389/fgene.2026.1810076 (PMC13345595; doi:10.3389/fgene.2026.1810076)
Supplement: Supplementary file 1 [file DataSheet1.zip]

Archive with 3 entries (3 files):
- 1-2019-2025G6PD新生儿筛查孕周体重完整数据表.xlsx
- 2-四季G6PD活性与性别分组.xlsx
- 3-Table 3.DOCX
