# Supplementary material for: Screening of glucose-6-phosphate dehydrogenase deficiency in a cohort of 215,137 newborns: an epidemiological and pathogenic variant spectrum study in Yueyang, China
Source: Front Genet. 2026 Jun 25;17:1810076. doi: 10.3389/fgene.2026.1810076 (PMC13345595; doi:10.3389/fgene.2026.1810076)
Supplement: Supplementary file 1 [file DataSheet1.zip › 1-2019-2025G6PD新生儿筛查孕周体重完整数据表.xlsx]

## Sheet: G6PD activity
性别	孕周	G6PD实验值	G6PD实验结论	婴儿体重
男	39	0.2	召回复查	3000
男	37	0.25	召回复查	3200
男	40	0.27	召回复查	3320
男	39	0.28	召回复查	3250
男	38	0.29	召回复查	3250
男	39	0.3	召回复查	3000
男	37	0.3	召回复查	3050
男	38	0.33	召回复查	3200
男	39	0.34	召回复查	2400
男	38	0.36	召回复查	3440
男	39	0.37	召回复查	2950
男	39	0.4	召回复查	3100
男	39	0.4	召回复查	3700
男	40	0.4	召回复查	4000
男	39	0.44	召回复查	3340
男	39	0.45	召回复查	2800
男	39	0.45	召回复查	3300
男	36	0.46	召回复查	2300
男	33	0.47	召回复查	1800
男	33	0.48	召回复查	1880
男	40	0.48	召回复查	4150
男	39	0.49	召回复查	2830
男	40	0.49	召回确诊	3000
男	35	0.5	召回复查	2650
男	39	0.5	召回复查	2800
男	38	0.5	召回复查	2940
男	39	0.5	召回复查	3000
男	40	0.5	召回复查	3350
男	40	0.5	召回复查	3400
男	40	0.51	召回复查	2850
男	40	0.51	召回复查	3500
男	38	0.51	召回复查	3650
男	40	0.51	召回复查	4050
男	39	0.52	召回复查	3200
男	40	0.52	召回复查	4000
男	39	0.53	召回复查	3000
男	38	0.53	召回复查	3500
男	40	0.54	召回复查	3300
男	40	0.54	召回复查	4000
男	37	0.55	召回复查	2600
男	38	0.55	召回复查	2700
男	38	0.55	召回复查	3000
男	40	0.55	召回复查	3000
女	39	0.55	召回复查	3100
男	37	0.55	召回复查	3200
男	38	0.56	召回复查	2650
男	39	0.56	召回复查	3100
男	38	0.56	召回复查	3100
男	37	0.57	召回复查	2450
男	39	0.57	召回复查	2500
男	41	0.57	召回复查	3750
男	40	0.59	召回复查	3400
男	38	0.59	召回复查	3430
男	38	0.6	召回复查	2400
女	39	0.6	召回复查	2700
男	38	0.6	召回复查	3000
男	40	0.6	召回复查	3000
未知	40	0.6	正常	3000
男	39	0.6	召回复查	3000
男	39	0.6	召回复查	3050
男	39	0.6	召回复查	3100
男	40	0.6	召回复查	3200
男	39	0.6	召回复查	3300
男	39	0.6	召回复查	3300
男	39	0.6	召回复查	3350
男	39	0.6	召回复查	3400
男	39	0.6	召回复查	3500
男	40	0.6	召回确诊	3500
男	40	0.6	召回复查	3700
男	38	0.6	召回复查	4500
男	40	0.6	召回复查	4700
男	40	0.61	召回复查	2900
男	40	0.61	召回复查	3400
男	38	0.61	召回复查	3750
男	36	0.62	召回复查	2700
男	38	0.62	召回复查	2720
男	38	0.62	召回复查	3100
男	38	0.62	召回复查	3350
男	40	0.62	召回复查	3400
男	39	0.62	召回复查	3800
未知	40	0.63	正常	3000
男	38	0.63	召回复查	3200
男	40	0.63	召回复查	3350
男	39	0.64	召回复查	2650
男	35	0.64	召回复查	2970
男	40	0.64	召回复查	3200
男	39	0.64	召回复查	3300
男	39	0.64	召回复查	3500
男	39	0.64	召回复查	3650
男	36	0.65	召回复查	2520
男	39	0.65	召回复查	3150
男	39	0.65	召回复查	3150
男	40	0.65	召回复查	4000
男	37	0.66	召回复查	2700
男	37	0.66	召回复查	2950
男	39	0.66	召回复查	3300
男	39	0.66	召回复查	3300
男	37	0.67	召回复查	2550
男	37	0.67	召回复查	3000
未知	40	0.67	召回复查	3000
男	38	0.67	召回复查	3140
男	38	0.67	召回复查	3200
男	39	0.67	召回复查	3400
男	39	0.68	召回复查	2750
男	39	0.68	召回复查	2930
男	40	0.68	召回复查	2980
男	41	0.68	召回复查	3600
男	40	0.69	召回复查	3040
男	39	0.69	召回复查	3280
男	39	0.69	召回复查	3450
男	41	0.69	召回复查	3500
男	40	0.69	召回复查	3550
男	35	0.7	召回复查	2200
男	38	0.7	召回复查	2280
男	39	0.7	召回复查	2300
男	37	0.7	召回复查	2800
男	40	0.7	召回复查	2800
男	35	0.7	召回复查	2800
男	40	0.7	召回复查	3000
男	40	0.7	召回复查	3000
男	39	0.7	召回复查	3050
男	38	0.7	召回复查	3100
男	37	0.7	召回复查	3100
男	40	0.7	召回复查	3150
男	40	0.7	召回复查	3150
男	41	0.7	召回复查	3150
男	40	0.7	召回复查	3165
男	40	0.7	召回复查	3200
男	41	0.7	召回复查	3200
男	39	0.7	召回复查	3200
男	40	0.7	召回复查	3300
男	39	0.7	召回复查	3400
男	38	0.7	召回复查	3400
男	39	0.7	召回复查	3400
男	40	0.7	召回复查	3500
男	39	0.7	召回复查	3500
男	40	0.7	召回复查	3500
男	39	0.7	召回复查	3500
男	40	0.7	召回复查	3700
男	38	0.7	召回复查	3760
男	40	0.7	召回复查	3760
男	38	0.71	召回确诊	2900
男	40	0.71	召回复查	3400
男	40	0.71	召回复查	3450
男	39	0.71	召回复查	3500
男	39	0.71	召回复查	3500
男	40	0.71	召回复查	3800
男	40	0.71	召回复查	4000
未知	40	0.72	正常	3000
男	39	0.72	召回复查	3250
男	38	0.73	召回复查	2650
男	39	0.73	召回复查	3270
女	39	0.73	召回复查	3300
男	40	0.73	召回复查	3600
男	40	0.73	召回复查	3700
男	39	0.73	召回复查	3700
男	37	0.74	召回复查	2450
男	38	0.74	召回复查	2600
男	38	0.74	召回复查	3000
女	38	0.74	召回复查	3100
男	37	0.74	召回复查	3200
男	37	0.74	召回复查	3320
男	38	0.74	召回复查	3350
男	37	0.74	召回复查	3400
男	38	0.74	召回复查	3900
男	40	0.74	召回复查	3900
男	41	0.75	召回复查	2600
男	34	0.75	召回复查	2950
男	40	0.75	召回复查	2950
未知	40	0.75	召回复查	3000
男	39	0.75	召回复查	3400
男	39	0.75	召回复查	3400
男	39	0.75	召回复查	3700
男	38	0.76	召回复查	2900
男	39	0.76	召回复查	2950
男	39	0.76	召回复查	3000
未知	40	0.76	正常	3000
男	37	0.76	召回复查	3100
男	40	0.76	召回复查	3200
男	39	0.76	召回复查	3200
男	38	0.76	召回复查	3300
男	40	0.76	召回复查	4100
男	39	0.76	召回复查	4460
男	39	0.77	召回复查	2510
男	37	0.77	召回复查	2900
男	39	0.77	召回复查	3500
男	38	0.77	召回复查	3700
男	40	0.77	召回复查	3750
男	40	0.77	召回复查	3840
男	39	0.77	召回复查	4400
男	36	0.78	召回复查	2250
男	38	0.78	召回复查	2900
男	40	0.78	召回复查	3000
男	39	0.78	召回复查	3200
男	39	0.78	召回复查	3300
男	39	0.78	召回复查	3400
男	38	0.78	召回复查	3650
男	37	0.79	召回复查	2700
男	37	0.79	召回复查	2950
男	38	0.79	召回复查	3000
女	40	0.79	召回复查	3250
男	39	0.79	召回复查	3400
男	38	0.79	召回复查	3700
男	40	0.79	召回复查	3800
男	33	0.8	召回复查	1900
男	38	0.8	召回复查	2330
男	39	0.8	召回复查	2500
男	39	0.8	召回复查	2500
男	38	0.8	召回复查	2550
男	39	0.8	召回复查	2600
男	37	0.8	召回复查	2700
男	36	0.8	召回复查	2720
男	37	0.8	召回复查	2800
男	38	0.8	召回复查	2900
男	39	0.8	召回复查	3000
未知	40	0.8	召回复查	3000
未知	40	0.8	召回复查	3000
男	39	0.8	召回复查	3000
男	39	0.8	召回复查	3000
男	38	0.8	召回复查	3000
男	37	0.8	召回复查	3000
男	38	0.8	召回复查	3050
男	40	0.8	召回复查	3100
男	40	0.8	召回复查	3100
男	40	0.8	召回复查	3100
男	40	0.8	召回复查	3150
男	37	0.8	召回复查	3150
男	40	0.8	召回复查	3200
男	39	0.8	召回复查	3200
男	40	0.8	召回复查	3200
男	39	0.8	召回复查	3200
男	39	0.8	召回复查	3200
男	39	0.8	召回复查	3200
男	37	0.8	召回复查	3200
男	40	0.8	召回复查	3200
男	40	0.8	召回复查	3230
男	39	0.8	召回复查	3250
男	38	0.8	召回复查	3300
男	40	0.8	召回复查	3300
男	39	0.8	召回复查	3300
男	39	0.8	召回复查	3300
女	37	0.8	召回复查	3300
男	40	0.8	召回复查	3300
男	39	0.8	召回复查	3300
男	38	0.8	召回复查	3350
男	40	0.8	召回复查	3400
男	40	0.8	召回复查	3400
男	38	0.8	召回复查	3450
男	39	0.8	召回复查	3500
男	40	0.8	召回复查	3500
男	39	0.8	召回复查	3550
男	38	0.8	召回复查	3600
男	40	0.8	召回复查	3600
女	41	0.8	召回复查	3600
男	41	0.8	召回复查	3700
男	38	0.8	召回复查	3700
男	38	0.8	召回复查	3700
男	39	0.8	召回复查	3710
男	40	0.8	召回复查	3800
男	40	0.8	召回复查	3800
男	38	0.8	召回复查	3800
男	39	0.8	召回复查	3900
男	41	0.8	召回复查	4000
男	38	0.8	召回复查	4000
男	39	0.8	召回复查	4200
男	38	0.81	召回复查	3000
男	38	0.81	召回复查	3100
女	39	0.81	召回复查	3120
男	39	0.81	召回复查	3200
男	40	0.81	召回复查	3250
男	38	0.81	召回复查	3250
男	38	0.81	召回复查	3250
男	39	0.81	召回复查	3500
男	38	0.81	召回复查	3600
男	38	0.82	召回复查	2200
男	38	0.82	召回复查	2900
男	36	0.83	召回复查	2770
未知	40	0.83	召回复查	3000
男	39	0.83	召回复查	3140
男	37	0.83	召回复查	3200
男	40	0.83	召回复查	3450
男	38	0.83	召回复查	3500
男	39	0.83	召回复查	3600
男	39	0.83	召回复查	3600
男	39	0.83	召回复查	3650
男	38	0.84	召回复查	2500
男	39	0.84	召回复查	3270
男	39	0.84	召回复查	3350
男	40	0.84	召回复查	3700
女	39	0.85	召回复查	2300
男	39	0.85	召回复查	2500
男	37	0.85	召回复查	2750
男	36	0.85	召回复查	2950
男	39	0.85	召回复查	3000
男	40	0.85	召回复查	3200
男	39	0.85	召回复查	3400
男	38	0.85	召回复查	3400
男	41	0.85	召回复查	3500
男	40	0.85	召回复查	4000
男	33	0.86	召回复查	1270
男	39	0.86	召回复查	3100
男	39	0.86	召回复查	3400
男	40	0.86	召回复查	3450
男	39	0.86	召回复查	3500
男	39	0.87	召回复查	2850
未知	40	0.87	召回复查	3000
男	40	0.87	召回复查	3550
男	40	0.87	召回复查	4000
男	39	0.88	召回复查	3320
男	40	0.88	召回复查	3500
男	40	0.88	召回复查	3600
男	40	0.88	召回确诊	3800
男	39	0.88	召回复查	3930
男	37	0.89	召回复查	2390
女	38	0.89	召回复查	2600
男	37	0.89	召回复查	2950
男	40	0.89	召回确诊	3000
男	41	0.89	召回复查	3250
男	39	0.89	召回复查	3300
男	38	0.89	召回复查	3400
男	40	0.89	召回复查	3500
女	39	0.89	召回复查	3500
男	40	0.89	召回复查	3500
男	39	0.89	召回复查	3500
男	40	0.89	召回复查	3550
男	38	0.89	召回复查	3700
男	38	0.89	召回复查	3750
男	33	0.9	召回复查	1800
男	40	0.9	召回复查	2500
男	34	0.9	召回复查	2520
男	35	0.9	召回复查	2700
男	38	0.9	召回复查	2800
男	39	0.9	召回复查	2800
男	40	0.9	召回复查	2800
男	38	0.9	召回复查	2850
男	39	0.9	召回复查	2850
男	38	0.9	召回复查	2900
未知	40	0.9	召回复查	3000
未知	40	0.9	召回复查	3000
男	39	0.9	召回复查	3080
男	39	0.9	召回复查	3100
男	38	0.9	召回复查	3100
男	39	0.9	召回复查	3150
男	40	0.9	召回复查	3150
男	41	0.9	召回复查	3200
男	39	0.9	召回复查	3200
男	40	0.9	召回复查	3200
男	39	0.9	召回复查	3200
男	37	0.9	召回复查	3200
男	39	0.9	召回复查	3220
男	39	0.9	召回复查	3260
男	39	0.9	召回复查	3300
男	40	0.9	召回复查	3300
男	39	0.9	召回复查	3300
男	40	0.9	召回复查	3300
男	39	0.9	召回复查	3400
男	39	0.9	召回复查	3400
男	40	0.9	召回复查	3400
男	38	0.9	召回复查	3400
男	39	0.9	召回复查	3500
男	40	0.9	召回复查	3500
男	40	0.9	召回复查	3500
男	39	0.9	召回复查	3500
男	39	0.9	召回复查	3550
男	38	0.9	召回复查	3550
男	38	0.9	召回复查	3600
男	40	0.9	召回复查	3600
男	40	0.9	召回复查	3650
男	39	0.9	召回复查	3700
男	39	0.9	召回复查	3800
男	40	0.9	召回复查	3800
男	38	0.9	召回复查	3850
男	39	0.9	召回复查	3900
男	38	0.9	召回复查	4450
男	41	0.9	召回复查	4450
男	38	0.91	召回复查	2700
男	38	0.91	召回复查	3000
男	40	0.91	召回复查	3000
男	38	0.91	召回复查	3150
男	39	0.91	召回复查	3300
男	38	0.91	召回复查	3950
男	40	0.91	召回复查	4000
男	40	0.91	召回复查	4200
女	39	0.92	召回复查	2500
男	38	0.92	召回复查	2900
男	39	0.92	召回复查	3100
男	39	0.92	召回复查	3200
男	39	0.92	召回复查	3300
男	40	0.92	召回复查	3400
男	40	0.92	召回复查	3500
男	40	0.92	召回复查	3500
男	39	0.92	召回复查	3700
男	39	0.92	召回复查	3700
男	39	0.92	召回复查	3780
男	39	0.92	召回复查	3800
男	39	0.93	召回复查	2750
男	36	0.93	召回复查	2950
男	39	0.93	召回复查	2950
男	40	0.93	召回确诊	3000
男	40	0.93	召回复查	3450
男	39	0.93	召回复查	3500
男	39	0.93	召回复查	3600
男	39	0.93	召回复查	3950
男	37	0.94	召回复查	3050
男	39	0.94	召回复查	3100
男	39	0.94	召回复查	3300
男	39	0.94	召回复查	3450
男	40	0.94	召回复查	3600
男	40	0.94	召回复查	4050
男	37	0.95	召回复查	2900
男	36	0.95	召回复查	3000
男	40	0.95	召回复查	3300
男	38	0.95	召回复查	3370
男	40	0.95	召回复查	3450
男	40	0.95	召回复查	3550
男	37	0.96	召回复查	2780
女	39	0.96	召回复查	2800
男	39	0.96	召回复查	2890
男	38	0.96	召回复查	3000
未知	40	0.96	召回复查	3000
男	40	0.96	召回复查	3000
男	38	0.96	召回复查	3050
男	40	0.96	召回复查	3400
未知	40	0.97	召回复查	3000
男	37	0.97	召回复查	3600
男	40	0.97	召回复查	3750
男	35	0.98	召回复查	2200
男	40	0.98	召回复查	2650
男	39	0.98	召回复查	2950
男	37	0.98	召回确诊	3000
男	40	0.98	召回复查	3050
男	40	0.98	召回复查	3100
男	39	0.98	召回复查	3100
男	38	0.98	召回复查	3200
男	39	0.98	召回复查	3210
男	37	0.98	召回复查	3240
男	38	0.98	召回复查	3400
男	39	0.98	召回复查	3900
男	36	0.99	召回复查	2650
男	38	0.99	召回复查	2850
男	39	0.99	召回复查	2900
男	37	0.99	召回复查	2950
男	36	0.99	召回复查	2950
男	38	0.99	召回复查	3050
男	38	0.99	召回复查	3500
男	40	0.99	召回复查	3600
男	40	0.99	召回复查	3600
男	37	1	召回复查	2000
男	38	1	召回复查	2250
男	37	1	召回复查	2350
男	38	1	召回复查	2400
男	35	1	召回复查	2400
男	39	1	召回复查	2600
男	39	1	召回复查	2600
男	38	1	召回复查	2600
女	38	1	召回复查	2750
男	36	1	召回复查	2800
男	39	1	召回复查	2800
男	40	1	召回复查	2800
男	40	1	召回复查	2850
男	40	1	召回复查	2900
男	37	1	召回复查	2900
男	39	1	召回复查	2900
男	40	1	召回复查	2900
未知	40	1	召回复查	3000
未知	40	1	召回复查	3000
男	35	1	召回复查	3000
未知	40	1	召回复查	3000
未知	40	1	召回复查	3000
男	37	1	召回复查	3000
男	39	1	召回复查	3000
男	39	1	召回复查	3030
男	39	1	召回复查	3050
男	40	1	召回复查	3100
男	40	1	召回复查	3100
男	36	1	召回复查	3100
男	38	1	召回复查	3100
男	38	1	召回复查	3100
女	40	1	召回复查	3200
男	38	1	召回复查	3200
男	40	1	召回复查	3200
男	38	1	召回复查	3250
男	39	1	召回复查	3300
男	39	1	召回复查	3300
男	38	1	召回复查	3300
男	40	1	召回复查	3380
男	41	1	召回复查	3400
男	40	1	召回复查	3400
男	40	1	召回复查	3400
男	39	1	召回复查	3400
男	38	1	召回复查	3400
男	39	1	召回复查	3500
男	37	1	召回复查	3500
男	39	1	召回复查	3550
男	40	1	召回复查	3600
男	40	1	召回复查	3600
男	39	1	召回复查	3600
男	40	1	召回复查	3650
男	41	1	召回复查	3700
男	40	1	召回复查	3750
男	39	1	召回复查	3750
男	38	1	召回复查	3950
男	38	1.01	召回复查	2700
男	38	1.01	召回复查	2800
男	37	1.01	召回复查	3100
男	38	1.01	召回复查	3150
男	39	1.01	召回复查	3400
男	39	1.01	召回复查	3450
男	38	1.02	召回复查	2870
男	40	1.02	召回复查	3000
男	38	1.02	召回复查	3100
男	39	1.02	召回复查	3100
男	38	1.02	召回复查	3230
男	39	1.02	召回复查	3300
男	38	1.02	召回复查	3400
男	40	1.02	召回复查	3950
男	40	1.02	召回复查	4000
男	36	1.03	召回复查	1950
男	38	1.03	召回复查	2550
男	40	1.03	召回复查	3100
男	40	1.03	召回复查	3270
男	39	1.03	召回复查	3350
男	39	1.03	召回复查	3450
男	41	1.03	召回复查	3850
男	38	1.04	召回复查	3150
男	39	1.04	召回复查	3250
男	40	1.04	召回复查	3500
男	40	1.04	召回复查	3950
男	38	1.05	召回复查	3600
男	40	1.05	召回复查	3700
男	39	1.05	召回复查	3800
男	40	1.05	召回复查	4000
男	40	1.05	召回复查	4200
男	38	1.05	召回复查	4600
男	34	1.06	召回复查	2400
男	39	1.06	召回复查	2880
男	39	1.06	召回复查	2900
男	38	1.06	召回复查	2950
男	36	1.06	召回复查	3050
男	40	1.06	召回复查	3500
男	37	1.07	召回复查	2500
男	37	1.07	召回复查	2700
男	38	1.07	召回复查	3010
男	38	1.07	召回复查	3100
男	38	1.07	召回复查	3190
男	39	1.07	召回复查	3350
男	40	1.07	召回复查	3420
男	38	1.07	召回复查	3440
男	38	1.07	召回复查	3500
男	40	1.07	召回复查	3650
男	39	1.07	召回复查	3790
男	39	1.07	召回复查	3800
男	38	1.07	召回复查	4450
男	34	1.08	召回复查	2090
男	35	1.08	召回复查	2350
男	37	1.08	召回复查	2600
男	38	1.08	召回复查	2750
男	35	1.09	召回复查	2550
男	40	1.09	召回复查	2900
男	39	1.09	召回复查	2900
男	39	1.09	召回复查	3100
男	38	1.09	召回复查	3100
男	39	1.09	召回复查	3200
男	39	1.09	召回复查	3500
男	32	1.1	召回复查	2000
男	37	1.1	召回复查	2400
男	39	1.1	召回复查	2670
男	39	1.1	召回复查	2730
男	38	1.1	召回复查	2800
男	38	1.1	召回复查	2870
女	39	1.1	召回复查	2900
男	39	1.1	召回复查	2960
男	39	1.1	召回复查	3000
未知	40	1.1	召回复查	3000
未知	40	1.1	召回复查	3000
未知	40	1.1	召回复查	3000
未知	40	1.1	召回复查	3000
男	37	1.1	召回复查	3000
男	37	1.1	召回复查	3000
男	39	1.1	召回复查	3050
男	38	1.1	召回复查	3090
女	41	1.1	召回复查	3200
男	40	1.1	召回复查	3250
男	39	1.1	召回复查	3250
男	39	1.1	召回复查	3300
男	41	1.1	召回复查	3500
男	39	1.1	召回复查	3500
男	41	1.1	召回复查	3500
男	40	1.1	召回复查	3590
男	39	1.1	召回复查	3600
男	40	1.1	召回复查	3650
男	39	1.1	召回复查	3700
男	39	1.1	召回复查	3700
男	40	1.1	召回复查	3750
男	41	1.1	召回复查	3750
男	39	1.1	召回复查	3800
男	39	1.1	召回复查	3800
女	40	1.1	召回复查	3800
男	40	1.1	召回复查	3850
男	39	1.1	召回复查	3870
男	39	1.1	召回复查	3900
男	39	1.1	召回复查	4000
女	40	1.1	召回复查	4050
男	38	1.11	召回复查	3170
男	38	1.11	召回复查	3500
男	39	1.11	召回复查	3800
男	38	1.11	召回复查	4050
男	39	1.12	召回复查	2750
男	38	1.12	召回复查	2900
男	40	1.12	召回复查	3050
男	38	1.12	召回复查	3250
男	39	1.12	召回复查	3250
女	38	1.12	召回复查	3400
男	38	1.12	召回复查	3400
男	37	1.12	召回复查	3400
男	40	1.12	召回复查	3800
男	39	1.13	召回复查	2800
未知	40	1.13	召回复查	3000
男	38	1.13	召回复查	3050
男	40	1.13	召回复查	3100
男	40	1.13	召回复查	3160
男	39	1.13	召回复查	3200
男	40	1.13	召回复查	3250
男	38	1.13	召回复查	3550
男	39	1.13	召回复查	3800
男	40	1.13	召回复查	4000
男	40	1.14	召回复查	2890
男	39	1.14	召回复查	3100
男	39	1.14	召回复查	3350
男	38	1.14	召回复查	3350
男	41	1.14	召回复查	3450
男	37	1.14	召回复查	3600
男	39	1.14	召回复查	3700
男	39	1.14	召回复查	3750
男	40	1.14	召回复查	3800
男	40	1.14	召回复查	4000
男	34	1.15	召回复查	2400
男	38	1.15	召回复查	2560
男	37	1.15	召回复查	3100
男	39	1.15	召回复查	3100
男	38	1.15	召回复查	3200
男	40	1.15	召回复查	3300
男	38	1.16	召回复查	2550
男	35	1.16	召回复查	2600
男	39	1.16	召回复查	2800
男	38	1.16	召回复查	2870
男	34	1.16	召回复查	2950
男	40	1.16	召回复查	3200
男	39	1.16	召回复查	3400
男	39	1.16	召回复查	3500
男	38	1.16	召回复查	3600
男	41	1.16	召回复查	4100
女	35	1.17	召回复查	2800
男	39	1.17	召回复查	2900
男	37	1.17	召回复查	3100
男	38	1.17	召回复查	3200
男	40	1.17	召回复查	3500
男	40	1.17	召回复查	3570
男	35	1.18	召回复查	2500
男	37	1.18	召回复查	2700
男	38	1.18	召回复查	2900
女	40	1.18	召回复查	3000
男	39	1.18	召回复查	3100
女	39	1.18	召回复查	3300
男	37	1.18	召回复查	3500
男	39	1.18	召回复查	3700
男	40	1.18	召回复查	3800
男	39	1.19	召回复查	2400
男	39	1.19	召回复查	2800
未知	40	1.19	召回复查	3000
男	38	1.19	召回复查	3050
男	39	1.19	召回复查	3100
男	39	1.19	召回复查	3100
男	40	1.19	召回复查	3200
男	39	1.19	召回复查	3220
男	39	1.19	召回复查	3300
男	39	1.19	召回复查	3350
男	39	1.19	召回复查	3380
男	38	1.2	召回复查	2900
男	39	1.2	召回复查	2990
女	40	1.2	召回复查	3000
男	39	1.2	召回复查	3000
男	38	1.2	召回复查	3000
男	38	1.2	召回复查	3050
男	40	1.2	召回复查	3100
男	38	1.2	召回复查	3200
男	40	1.2	召回复查	3200
男	38	1.2	召回复查	3250
女	41	1.2	召回复查	3250
女	39	1.2	召回复查	3400
男	40	1.2	召回复查	3400
男	38	1.2	召回复查	3450
女	40	1.2	召回复查	3500
男	39	1.2	召回复查	3500
男	38	1.2	召回复查	3600
男	40	1.2	召回复查	3650
男	40	1.2	召回复查	3700
男	38	1.2	召回复查	3750
男	39	1.2	召回复查	3800
男	39	1.2	召回复查	3850
男	40	1.2	召回复查	3850
男	40	1.2	召回复查	3900
男	38	1.2	召回复查	3900
男	38	1.2	召回复查	4000
男	38	1.2	召回复查	4300
男	38	1.21	召回复查	2900
男	38	1.21	召回复查	3050
男	38	1.21	召回复查	3100
男	39	1.21	召回复查	3450
男	39	1.21	召回复查	3650
男	39	1.21	召回复查	4850
男	39	1.22	召回复查	2700
男	39	1.22	召回复查	2800
男	40	1.22	召回复查	2860
男	38	1.22	召回复查	3050
男	37	1.22	召回复查	3150
男	39	1.22	召回复查	3200
男	38	1.22	召回复查	3200
男	38	1.22	召回复查	3250
男	40	1.22	召回复查	4000
男	39	1.22	召回复查	4010
男	38	1.23	召回复查	2500
男	38	1.23	召回复查	2800
男	37	1.23	召回复查	2990
男	38	1.23	召回复查	3030
男	39	1.23	召回复查	3200
男	39	1.23	召回复查	3690
男	36	1.24	召回复查	2400
男	39	1.24	召回复查	2400
男	38	1.24	召回复查	3200
男	39	1.24	召回复查	3300
男	41	1.24	召回复查	3500
男	40	1.24	召回复查	3500
男	39	1.24	召回复查	3700
男	38	1.24	召回复查	3750
男	41	1.24	召回复查	3900
男	38	1.24	召回复查	4150
男	37	1.25	召回复查	2500
男	40	1.25	召回复查	2750
男	37	1.25	召回复查	3010
男	39	1.25	召回复查	3050
男	37	1.25	召回复查	3250
男	39	1.25	召回复查	3400
男	39	1.25	召回复查	3535
男	40	1.25	召回复查	3650
男	38	1.25	召回复查	3850
男	39	1.26	召回复查	3000
男	39	1.26	召回复查	3070
男	38	1.26	召回复查	3400
男	40	1.26	召回复查	3400
男	39	1.26	召回复查	3400
男	39	1.26	召回复查	3450
男	37	1.26	召回复查	3500
男	40	1.26	召回复查	4100
男	40	1.27	召回复查	2800
男	39	1.27	召回复查	2950
男	39	1.27	召回复查	3250
男	38	1.27	召回复查	3300
男	38	1.27	召回复查	3500
男	41	1.27	召回复查	3800
男	36	1.28	召回复查	2300
男	37	1.28	召回复查	2750
男	38	1.28	召回复查	3100
男	39	1.28	召回复查	3400
男	40	1.28	召回复查	4000
男	40	1.28	召回复查	4000
男	34	1.29	召回复查	2300
男	37	1.29	召回复查	2550
男	39	1.29	召回复查	3000
男	40	1.29	召回复查	3100
男	37	1.29	召回复查	3250
男	38	1.29	召回复查	3300
男	39	1.29	召回复查	3600
男	38	1.29	召回复查	3750
男	39	1.29	召回复查	3900
男	35	1.3	召回复查	2100
女	39	1.3	召回复查	2750
男	39	1.3	召回复查	2900
女	38	1.3	召回复查	2950
未知	40	1.3	召回复查	3000
未知	40	1.3	召回复查	3000
男	37	1.3	召回复查	3000
男	39	1.3	召回复查	3000
男	38	1.3	召回复查	3050
男	39	1.3	召回复查	3150
男	36	1.3	召回复查	3200
男	40	1.3	召回复查	3200
男	39	1.3	召回复查	3220
男	40	1.3	召回复查	3250
男	39	1.3	召回复查	3350
男	38	1.3	召回复查	3400
男	39	1.3	召回复查	3450
男	37	1.3	召回复查	3500
男	40	1.3	召回复查	3650
男	38	1.3	召回复查	3700
男	40	1.3	召回复查	3800
男	38	1.3	召回复查	3900
男	38	1.31	召回复查	2400
男	37	1.31	召回复查	2750
男	39	1.31	召回复查	3040
男	38	1.31	召回复查	3200
男	38	1.31	召回复查	3320
男	39	1.32	召回复查	3150
男	37	1.32	召回复查	3150
男	37	1.32	召回复查	3550
男	38	1.32	召回复查	3600
男	39	1.33	召回复查	3000
男	38	1.33	召回复查	3100
男	39	1.33	召回复查	3200
男	39	1.33	召回复查	3390
男	39	1.33	召回复查	3750
男	40	1.33	召回复查	4000
男	34	1.34	召回复查	1540
男	33	1.34	召回复查	1540
男	35	1.34	召回复查	2500
男	39	1.34	召回复查	2700
男	38	1.34	召回复查	2810
男	39	1.34	召回复查	3000
男	38	1.34	召回复查	3050
男	39	1.34	召回复查	3200
男	40	1.35	召回复查	2800
男	37	1.35	召回复查	2900
男	39	1.35	召回复查	3150
男	38	1.35	召回复查	3500
男	40	1.35	召回复查	3500
男	39	1.35	召回复查	3880
男	39	1.36	召回复查	3300
男	40	1.36	召回复查	3600
男	38	1.36	召回复查	3800
男	38	1.37	召回复查	3100
男	38	1.37	召回复查	3100
男	39	1.37	召回复查	3450
男	40	1.38	召回复查	3200
男	40	1.38	召回复查	3300
男	40	1.38	召回复查	3400
男	38	1.38	召回复查	3400
男	40	1.38	召回复查	3510
男	40	1.38	召回复查	4000
男	37	1.39	召回复查	2800
男	38	1.39	召回复查	2900
男	39	1.39	召回复查	3150
男	40	1.39	召回复查	3200
男	40	1.39	召回复查	3900
男	35	1.4	召回复查	2150
男	38	1.4	召回复查	2800
男	40	1.4	召回复查	2900
男	39	1.4	召回复查	3000
男	40	1.4	召回复查	3000
未知	40	1.4	正常	3000
男	40	1.4	召回复查	3100
女	40	1.4	召回复查	3200
男	40	1.4	召回复查	3230
男	39	1.4	召回复查	3300
男	38	1.4	召回复查	3300
男	39	1.4	召回复查	3320
男	39	1.4	召回复查	3400
男	40	1.4	召回复查	3450
男	38	1.4	召回复查	3500
男	40	1.4	召回复查	3540
男	39	1.4	召回复查	3600
男	39	1.4	召回复查	3600
男	38	1.4	召回复查	3600
男	40	1.4	召回复查	3750
男	40	1.4	召回复查	3800
男	39	1.4	召回复查	4400
男	30	1.41	召回复查	1650
男	38	1.41	召回复查	2950
男	38	1.41	召回复查	3500
男	40	1.41	召回复查	3800
男	41	1.41	召回复查	4300
男	39	1.42	召回复查	2420
男	40	1.42	召回复查	3000
男	41	1.42	召回复查	3050
男	37	1.42	召回复查	3050
男	38	1.42	召回复查	3450
男	37	1.43	召回复查	2900
男	39	1.43	召回复查	3200
男	39	1.43	召回复查	3300
男	40	1.43	召回复查	3650
男	39	1.43	召回复查	3700
男	40	1.43	召回复查	3900
男	39	1.44	召回复查	2650
未知	40	1.44	召回复查	3000
男	40	1.44	召回复查	3000
男	38	1.44	召回复查	3220
男	38	1.44	召回复查	3600
男	38	1.44	召回复查	3750
男	37	1.45	召回复查	2700
男	38	1.45	召回复查	2700
男	40	1.45	召回复查	2900
男	39	1.45	召回复查	3250
男	39	1.45	召回复查	3400
男	35	1.46	召回复查	2150
未知	40	1.46	正常	3000
男	38	1.46	召回复查	3050
男	39	1.46	召回复查	3550
男	38	1.46	召回复查	3700
男	38	1.47	召回复查	3100
男	40	1.47	召回复查	3150
男	39	1.48	召回复查	2650
男	37	1.48	召回复查	2750
男	38	1.48	召回复查	3200
男	39	1.48	召回复查	3300
男	39	1.48	召回复查	3300
女	39	1.49	召回复查	2950
未知	40	1.49	正常	3000
未知	40	1.49	召回复查	3000
男	39	1.49	召回复查	3500
男	39	1.49	召回复查	3800
男	39	1.5	召回复查	2350
男	36	1.5	召回复查	2650
男	41	1.5	召回复查	2885
男	39	1.5	召回复查	2900
男	39	1.5	召回复查	3000
男	40	1.5	召回复查	3000
男	40	1.5	召回复查	3000
未知	40	1.5	正常	3000
男	39	1.5	召回复查	3100
男	38	1.5	召回复查	3200
男	40	1.5	召回复查	3200
男	39	1.5	召回复查	3200
男	39	1.5	召回复查	3250
男	39	1.5	召回复查	3250
男	38	1.5	召回复查	3300
男	40	1.5	召回复查	3300
男	38	1.5	召回复查	3300
男	39	1.5	召回复查	3300
男	40	1.5	召回复查	3350
男	40	1.5	召回复查	3400
男	39	1.5	召回复查	3500
男	40	1.5	召回复查	3600
男	38	1.5	召回复查	3600
男	39	1.51	召回复查	2900
男	39	1.51	召回复查	3390
男	39	1.51	召回复查	4000
男	33	1.52	召回复查	2145
男	39	1.52	召回复查	3400
男	35	1.53	召回复查	2500
男	37	1.53	召回复查	3010
男	37	1.53	召回复查	3100
男	39	1.53	召回复查	4000
男	39	1.54	召回复查	2700
男	38	1.54	召回复查	2910
男	40	1.54	召回复查	3300
男	39	1.54	召回复查	3400
男	38	1.54	召回复查	3600
男	39	1.54	召回复查	3800
男	39	1.54	召回复查	4550
男	37	1.55	召回复查	3110
男	40	1.55	召回复查	3150
男	39	1.55	召回复查	3400
男	37	1.56	召回复查	2820
男	39	1.56	召回复查	3300
男	40	1.56	召回复查	4150
男	34	1.57	召回复查	2100
男	38	1.57	召回复查	2450
男	37	1.57	召回复查	2700
男	38	1.57	召回复查	2800
男	37	1.57	召回复查	3050
男	39	1.57	召回复查	3050
男	38	1.57	召回复查	3200
男	39	1.57	召回复查	3200
男	39	1.57	召回复查	3550
男	38	1.57	召回复查	3900
男	37	1.58	召回复查	2950
男	40	1.58	召回复查	3440
男	39	1.58	召回复查	3450
男	33	1.59	召回复查	2140
男	38	1.59	召回复查	3650
男	36	1.6	召回复查	2700
男	37	1.6	召回复查	2850
未知	40	1.6	召回复查	3000
女	39	1.6	召回复查	3000
未知	40	1.6	召回复查	3000
男	37	1.6	召回复查	3000
男	40	1.6	召回复查	3100
男	39	1.6	召回复查	3100
男	39	1.6	召回复查	3200
男	40	1.6	召回复查	3250
男	38	1.6	召回复查	3350
男	38	1.6	召回复查	3400
男	38	1.6	召回复查	3400
男	40	1.6	召回复查	3450
男	40	1.6	召回复查	3500
男	40	1.6	召回复查	3500
男	39	1.6	召回复查	3550
男	39	1.6	召回复查	3560
男	38	1.6	召回复查	3650
男	38	1.6	召回复查	3850
男	40	1.6	召回复查	3920
男	40	1.6	召回复查	3950
男	39	1.6	召回复查	4000
男	38	1.61	召回复查	2620
男	39	1.61	召回复查	3100
男	40	1.61	召回复查	3200
男	40	1.61	召回复查	3450
男	38	1.62	召回复查	2650
男	39	1.62	召回复查	2700
男	36	1.62	召回复查	2910
男	37	1.62	召回复查	3250
男	39	1.62	召回复查	3650
男	41	1.62	召回复查	3650
男	39	1.62	召回复查	3900
男	40	1.62	召回复查	4500
男	39	1.63	召回复查	3000
男	39	1.64	召回复查	3000
男	37	1.64	召回复查	3000
男	39	1.64	召回复查	3050
男	38	1.64	召回复查	3200
男	38	1.64	召回复查	3800
男	32	1.65	召回复查	2090
男	39	1.65	召回复查	2700
未知	40	1.65	召回复查	3000
男	38	1.65	召回复查	3500
男	39	1.66	召回复查	3250
未知	40	1.67	召回复查	3000
男	39	1.67	召回复查	3250
男	36	1.68	召回复查	2750
男	38	1.68	召回复查	3400
男	41	1.68	召回复查	3620
男	39	1.69	召回复查	3000
男	39	1.69	召回复查	3150
男	39	1.69	召回复查	3600
男	40	1.69	召回复查	3800
男	39	1.69	召回复查	4000
男	33	1.7	召回复查	2000
女	39	1.7	召回复查	2750
男	38	1.7	召回复查	2840
男	37	1.7	召回复查	2900
未知	40	1.7	召回复查	3000
未知	40	1.7	召回复查	3000
未知	40	1.7	召回复查	3000
未知	40	1.7	正常	3000
男	40	1.7	召回复查	3100
男	38	1.7	召回复查	3100
女	40	1.7	召回复查	3200
男	40	1.7	召回复查	3200
男	38	1.7	召回复查	3350
男	39	1.7	召回复查	3400
男	38	1.7	召回复查	3400
女	40	1.7	召回复查	3500
男	39	1.7	召回复查	3600
男	36	1.7	召回复查	3650
男	39	1.7	召回复查	3670
男	40	1.7	召回复查	3750
男	38	1.7	召回复查	3750
男	39	1.7	召回复查	3750
男	39	1.7	召回复查	3800
男	40	1.71	召回复查	3480
男	39	1.71	召回复查	3700
男	40	1.71	召回复查	3850
男	37	1.72	召回复查	2700
男	38	1.72	召回复查	2750
男	38	1.72	召回复查	3000
男	38	1.72	召回复查	3100
男	38	1.72	召回复查	3150
男	37	1.72	召回复查	3160
男	39	1.72	召回复查	3250
男	38	1.72	召回复查	3450
男	40	1.72	召回复查	3800
男	39	1.73	召回复查	3350
男	40	1.74	召回复查	3300
男	40	1.74	召回复查	3400
男	39	1.75	召回复查	2890
男	39	1.75	召回复查	2900
未知	40	1.75	召回复查	3000
男	40	1.75	召回复查	3100
男	38	1.75	召回复查	3300
女	39	1.75	召回复查	3700
男	39	1.76	召回复查	3000
男	38	1.76	召回复查	3300
女	38	1.76	召回复查	3400
男	39	1.76	召回复查	3800
男	40	1.77	召回复查	3100
男	39	1.77	召回复查	3500
男	39	1.77	召回复查	3550
男	40	1.77	召回复查	4810
男	39	1.78	召回复查	3300
男	39	1.78	召回复查	3850
男	40	1.79	召回复查	3500
男	39	1.79	召回复查	3700
男	41	1.79	召回复查	3950
男	40	1.8	召回复查	2700
女	41	1.8	召回复查	2900
男	39	1.8	召回复查	3000
未知	40	1.8	召回复查	3000
未知	40	1.8	正常	3000
男	38	1.8	召回复查	3000
男	40	1.8	召回复查	3100
男	37	1.8	召回复查	3100
男	39	1.8	召回复查	3200
男	38	1.8	召回复查	3250
男	41	1.8	召回复查	3300
男	38	1.8	召回复查	3350
男	39	1.8	召回复查	3360
女	39	1.8	召回复查	3400
女	39	1.8	召回复查	3450
男	40	1.8	召回复查	3450
男	38	1.8	召回复查	3500
男	39	1.8	召回复查	3500
女	38	1.8	召回复查	3600
男	41	1.8	召回复查	3750
男	40	1.8	召回复查	4250
男	40	1.81	召回复查	2900
男	38	1.81	召回复查	2950
男	40	1.81	召回复查	3000
男	38	1.81	召回复查	3300
男	39	1.82	召回复查	3300
男	38	1.83	召回复查	3160
男	40	1.83	召回复查	3290
男	38	1.83	召回复查	3600
男	39	1.84	召回复查	3400
男	39	1.84	召回复查	3700
男	37	1.85	召回复查	2900
男	39	1.85	召回复查	3050
男	38	1.85	召回复查	3300
男	40	1.85	召回复查	3700
男	40	1.85	召回复查	3800
男	37	1.86	召回复查	2700
男	38	1.87	召回复查	3100
男	38	1.87	召回复查	3100
男	39	1.87	召回复查	3400
男	40	1.88	召回复查	3000
男	39	1.89	召回复查	3400
男	39	1.89	召回复查	3450
男	40	1.89	召回复查	3800
男	38	1.9	召回复查	2800
未知	40	1.9	召回复查	3000
未知	40	1.9	召回复查	3000
未知	40	1.9	召回复查	3000
男	40	1.9	召回复查	3050
女	38	1.9	召回复查	3300
男	39	1.9	召回复查	3300
男	40	1.9	召回复查	3400
女	39	1.9	召回复查	3500
男	40	1.9	召回复查	3500
男	40	1.9	召回复查	3700
男	39	1.9	召回复查	3850
女	39	1.91	召回复查	3200
男	39	1.91	召回复查	3200
男	40	1.91	召回复查	3300
男	40	1.91	召回复查	3600
男	40	1.91	召回复查	3650
男	38	1.92	召回复查	3300
男	38	1.92	召回复查	3600
男	38	1.93	召回复查	2800
男	39	1.93	召回复查	3000
男	37	1.93	召回复查	3100
男	38	1.93	召回复查	3200
男	39	1.93	召回复查	3300
男	39	1.93	召回复查	3400
男	40	1.94	召回复查	3300
男	38	1.94	召回复查	4390
男	29	1.95	召回复查	1280
女	38	1.95	召回复查	3100
男	39	1.95	召回复查	3200
男	40	1.95	召回复查	3600
未知	40	1.96	召回复查	3000
男	40	1.96	召回复查	3500
男	38	1.96	召回复查	3700
男	38	1.96	召回复查	4000
女	32	1.97	召回复查	1780
男	39	1.97	召回复查	2700
男	39	1.97	召回复查	3000
男	40	1.97	召回复查	3100
男	38	1.97	召回复查	3300
男	40	1.97	召回复查	3450
女	40	1.97	召回复查	3450
男	38	1.98	召回复查	3000
男	40	1.98	召回复查	3750
男	38	1.99	召回复查	2800
男	37	1.99	召回复查	3100
男	39	1.99	召回复查	3200
男	38	1.99	召回复查	3450
女	41	2	召回复查	2700
未知	40	2	召回复查	3000
男	40	2	召回复查	3200
男	37	2	召回复查	3300
男	39	2	召回复查	3400
男	38	2	召回复查	3400
女	41	2	召回复查	3400
男	39	2	召回复查	3500
男	39	2	召回复查	3600
男	40	2	召回复查	3600
男	40	2	召回复查	3600
男	37	2	召回复查	3750
女	38	2	召回复查	3900
男	41	2	召回复查	3900
男	38	2.01	召回复查	3310
男	39	2.01	召回复查	3500
女	39	2.02	召回复查	3000
男	39	2.02	召回复查	3200
男	39	2.02	召回复查	3340
男	37	2.02	召回复查	3440
男	37	2.02	召回复查	3510
男	40	2.02	召回复查	3530
男	41	2.02	召回复查	3750
男	40	2.02	召回复查	4300
男	40	2.03	召回复查	2800
男	39	2.04	召回复查	2850
男	38	2.04	召回复查	3080
男	39	2.04	召回复查	3100
男	39	2.04	召回复查	3200
男	39	2.04	召回复查	3300
男	39	2.05	召回复查	2700
男	39	2.05	召回复查	3300
男	33	2.06	召回复查	1815
男	38	2.06	召回复查	3100
男	38	2.06	召回复查	3130
男	40	2.06	召回复查	4000
男	38	2.06	召回复查	4050
男	32	2.07	召回复查	1830
未知	40	2.07	召回复查	3000
男	39	2.09	召回复查	3650
女	38	2.1	召回复查	2300
女	38	2.1	召回复查	2500
男	36	2.1	召回复查	2500
男	37	2.1	召回复查	2600
男	38	2.1	召回复查	2750
男	40	2.1	召回复查	3000
男	40	2.1	召回复查	3000
男	39	2.1	召回复查	3000
女	40	2.1	召回复查	3050
男	39	2.1	召回复查	3050
男	38	2.1	召回复查	3100
女	40	2.1	召回复查	3200
男	38	2.1	召回复查	3300
男	40	2.1	召回复查	3300
女	40	2.1	召回复查	3300
男	40	2.1	召回复查	3400
男	40	2.1	召回复查	3450
女	40	2.1	召回复查	3500
男	38	2.1	召回复查	3550
女	40	2.1	召回复查	3600
男	39	2.1	召回复查	3700
女	40	2.1	召回复查	3900
未知	40	2.11	正常	3000
女	40	2.11	召回复查	3300
女	37	2.12	召回复查	2600
男	37	2.12	召回复查	3000
男	40	2.12	召回复查	3090
男	38	2.12	召回复查	3200
男	40	2.12	召回复查	3300
男	37	2.12	召回复查	3520
男	39	2.12	召回复查	4550
男	38	2.13	召回复查	2700
男	39	2.13	召回复查	3100
女	41	2.13	召回复查	3800
未知	40	2.14	召回复查	3000
男	40	2.14	召回复查	3160
男	40	2.14	召回复查	3400
女	39	2.15	召回复查	3300
女	40	2.15	召回复查	3350
男	40	2.16	召回复查	3400
男	35	2.17	召回复查	3130
男	37	2.17	召回复查	3250
男	38	2.17	召回复查	3410
男	39	2.17	召回复查	3620
男	40	2.17	召回复查	3650
女	38	2.18	召回复查	3300
男	38	2.18	召回复查	3500
男	37	2.2	召回复查	2675
女	39	2.2	召回复查	2900
男	40	2.2	召回复查	2900
男	40	2.2	召回复查	3000
女	40	2.2	召回复查	3000
男	41	2.2	召回复查	3000
男	40	2.2	召回复查	3000
男	39	2.2	召回复查	3200
男	40	2.2	召回复查	3250
男	38	2.2	召回复查	3300
女	38	2.2	召回复查	3350
女	40	2.2	召回复查	3400
男	39	2.2	召回复查	3400
女	40	2.2	召回复查	3600
男	39	2.2	召回复查	3750
男	40	2.2	召回复查	3850
男	39	2.2	召回复查	3850
男	39	2.2	召回复查	4100
男	38	2.21	召回复查	3400
女	41	2.21	召回复查	3500
男	39	2.21	召回复查	3700
男	40	2.22	召回复查	3150
男	39	2.22	召回复查	3200
男	39	2.22	召回复查	4100
女	40	2.22	召回复查	4100
女	37	2.23	召回复查	2750
男	38	2.23	召回复查	2750
未知	40	2.23	召回复查	3000
男	36	2.23	召回复查	3100
男	40	2.24	召回复查	3000
未知	40	2.24	召回复查	3000
女	40	2.24	召回复查	3300
男	40	2.24	召回复查	4000
男	37	2.25	召回复查	2500
男	40	2.25	召回复查	3000
女	37	2.26	召回复查	2650
男	38	2.26	召回复查	2960
男	38	2.26	召回复查	3010
女	39	2.27	召回复查	3300
男	37	2.28	召回复查	2750
男	38	2.28	召回复查	3500
男	39	2.29	召回复查	2700
男	39	2.29	召回复查	3350
女	38	2.29	召回复查	3600
男	40	2.29	召回复查	3750
男	40	2.29	召回复查	4000
女	38	2.3	召回复查	2550
女	39	2.3	召回复查	2800
男	41	2.3	召回复查	3000
男	36	2.3	召回复查	3000
男	38	2.3	召回复查	3100
女	40	2.3	召回复查	3200
女	40	2.3	召回复查	3200
女	40	2.3	召回复查	3500
男	40	2.3	召回复查	3500
男	38	2.3	召回复查	3650
男	39	2.3	召回复查	3700
男	40	2.3	召回复查	3800
男	38	2.3	召回复查	3800
男	40	2.3	召回复查	4200
女	40	2.31	召回复查	2700
女	38	2.31	召回复查	2730
未知	40	2.32	召回复查	3000
女	40	2.32	召回复查	4400
女	38	2.33	召回复查	2650
男	40	2.33	召回复查	3300
男	38	2.34	召回复查	2600
女	40	2.34	召回复查	2930
女	39	2.34	召回复查	3000
男	37	2.34	召回复查	3010
男	40	2.34	召回复查	3600
女	37	2.35	召回复查	3200
女	38	2.36	召回复查	3100
女	39	2.37	召回复查	3100
男	40	2.37	召回复查	3200
男	40	2.37	召回复查	3500
男	39	2.38	召回复查	2650
女	39	2.38	召回复查	2900
男	37	2.38	召回复查	3250
男	40	2.38	召回复查	3500
男	39	2.39	召回复查	2900
男	38	2.39	召回复查	3150
男	38	2.39	召回复查	3350
男	37	2.4	召回复查	2500
男	36	2.4	召回复查	2500
女	35	2.4	召回复查	2600
女	40	2.4	召回复查	2700
女	40	2.4	召回复查	2800
女	38	2.4	召回复查	2800
男	40	2.4	召回复查	2800
女	40	2.4	召回复查	2800
女	38	2.4	召回复查	2850
男	40	2.4	召回复查	2900
女	40	2.4	召回复查	3000
未知	40	2.4	召回复查	3000
女	40	2.4	召回复查	3050
男	39	2.4	召回复查	3050
女	40	2.4	召回复查	3100
男	37	2.4	召回复查	3100
男	39	2.4	召回复查	3500
女	40	2.4	召回复查	3700
男	40	2.4	召回复查	3800
女	40	2.41	召回复查	3300
女	40	2.41	召回复查	3730
未知	40	2.42	召回复查	3000
未知	40	2.42	正常	3000
男	33	2.43	召回复查	2300
女	41	2.44	召回复查	3400
女	40	2.45	召回复查	3250
女	39	2.45	召回复查	3250
女	40	2.45	召回复查	3400
男	38	2.46	召回复查	2840
女	39	2.47	召回复查	3250
男	37	2.48	召回复查	2850
男	39	2.48	召回复查	3050
男	40	2.48	召回复查	3850
男	40	2.49	召回复查	2900
男	38	2.49	召回复查	3100
男	33	2.5	召回复查	2380
男	38	2.5	召回复查	2600
女	38	2.5	召回复查	2700
男	40	2.5	召回复查	3200
男	40	2.5	召回复查	3300
女	39	2.5	召回复查	3300
女	40	2.5	召回复查	3300
男	39	2.5	召回复查	3300
男	38	2.5	召回复查	3400
女	40	2.5	召回复查	3400
男	39	2.5	召回复查	3450
女	39	2.5	召回复查	3500
男	40	2.5	召回复查	3500
女	38	2.5	召回复查	3530
男	40	2.5	召回复查	3600
男	39	2.5	召回复查	3700
男	38	2.5	召回复查	3700
男	39	2.5	召回复查	3900
女	41	2.5	召回复查	4100
未知	40	2.51	召回复查	3000
男	39	2.51	召回复查	3500
女	40	2.52	召回复查	2400
男	40	2.52	召回复查	3050
女	40	2.52	召回复查	3070
男	39	2.52	召回复查	3300
女	39	2.52	召回复查	3900
男	39	2.52	召回复查	3950
男	39	2.53	召回复查	4100
女	39	2.55	召回复查	3100
女	39	2.56	召回复查	2800
男	39	2.56	召回复查	3000
男	39	2.56	召回复查	3200
男	38	2.56	召回复查	3500
男	39	2.56	召回复查	3550
女	35	2.57	召回复查	2390
女	40	2.58	召回复查	3540
未知	40	2.59	召回复查	3000
女	37	2.59	召回复查	3000
男	39	2.59	召回复查	3000
男	39	2.59	召回复查	3200
女	38	2.6	召回复查	2550
男	40	2.6	正常	2600
女	38	2.6	召回复查	2700
男	40	2.6	召回复查	2750
男	40	2.6	召回复查	2800
男	39	2.6	正常	2800
女	40	2.6	召回复查	2820
女	40	2.6	召回复查	2850
女	40	2.6	召回复查	2900
女	37	2.6	召回复查	2900
女	38	2.6	召回复查	3000
女	38	2.6	召回复查	3000
女	39	2.6	正常	3150
女	40	2.6	正常	3250
男	40	2.6	正常	3250
女	40	2.6	召回复查	3300
男	41	2.6	正常	3300
女	40	2.6	召回复查	3400
女	40	2.6	正常	3400
女	38	2.6	正常	3450
女	39	2.6	召回复查	3500
男	40	2.6	召回复查	3500
男	39	2.6	正常	3500
男	38	2.6	召回复查	3550
女	40	2.6	召回复查	3560
女	40	2.6	召回复查	3700
女	39	2.6	正常	3900
男	40	2.6	召回复查	3900
女	40	2.6	正常	4000
男	41	2.6	正常	4100
男	36	2.61	正常	2650
女	38	2.61	召回复查	2700
男	40	2.61	正常	3000
男	37	2.62	正常	3400
男	40	2.62	正常	3500
女	39	2.62	召回复查	4100
男	41	2.63	正常	4000
男	39	2.64	正常	3000
女	40	2.64	召回复查	3100
男	38	2.64	正常	3700
男	39	2.65	正常	3100
女	41	2.65	召回复查	3200
男	39	2.65	正常	3400
男	39	2.65	正常	3400
女	35	2.66	召回复查	2400
女	40	2.66	召回复查	2900
男	40	2.67	正常	3400
男	39	2.68	正常	2880
女	38	2.69	召回复查	3500
男	38	2.69	正常	3500
男	29	2.7	正常	1450
女	36	2.7	正常	2480
女	38	2.7	正常	2600
男	37	2.7	正常	2700
男	40	2.7	正常	2850
女	36	2.7	正常	3000
女	40	2.7	正常	3000
女	40	2.7	正常	3000
女	39	2.7	正常	3100
男	39	2.7	正常	3100
男	37	2.7	正常	3150
男	38	2.7	正常	3200
男	39	2.7	正常	3200
男	38	2.7	正常	3200
女	41	2.7	正常	3250
男	39	2.7	正常	3300
男	41	2.7	正常	3350
男	39	2.7	正常	3400
男	37	2.7	正常	3400
男	40	2.7	正常	3400
男	39	2.7	正常	3500
男	38	2.7	正常	3500
男	38	2.7	正常	3600
男	39	2.7	正常	3600
女	40	2.7	正常	3600
男	39	2.7	正常	3650
女	40	2.7	正常	3700
男	39	2.7	正常	3700
男	40	2.7	正常	3750
女	39	2.7	正常	3800
男	40	2.7	正常	3900
男	40	2.7	正常	4000
女	39	2.71	召回复查	2900
男	39	2.71	正常	3350
男	38	2.73	正常	3100
女	39	2.73	召回复查	3300
男	41	2.73	正常	3550
女	40	2.73	召回复查	4100
女	38	2.74	召回复查	2900
男	39	2.74	正常	3100
女	39	2.74	召回复查	3150
男	38	2.74	正常	3300
女	40	2.74	召回复查	3500
女	39	2.75	召回复查	2800
女	38	2.75	召回复查	2800
女	40	2.75	召回复查	3280
女	40	2.75	召回复查	3300
女	37	2.76	召回复查	2400
女	39	2.76	召回复查	2550
男	39	2.76	正常	3000
男	37	2.77	正常	3100
男	39	2.77	正常	3960
男	39	2.77	正常	4630
女	40	2.78	召回复查	2600
男	39	2.78	正常	3200
男	40	2.78	正常	3300
女	40	2.78	召回复查	3700
男	33	2.79	正常	2100
女	37	2.79	召回复查	2900
女	40	2.79	召回复查	3450
男	36	2.8	正常	2350
男	37	2.8	正常	2420
女	34	2.8	正常	2450
男	38	2.8	正常	2500
女	35	2.8	召回复查	2570
女	40	2.8	召回复查	2700
女	37	2.8	召回复查	2800
女	39	2.8	正常	2850
男	39	2.8	正常	2850
女	40	2.8	正常	2900
女	39	2.8	正常	2900
女	41	2.8	正常	2950
女	38	2.8	正常	3000
女	40	2.8	正常	3000
男	39	2.8	正常	3050
女	40	2.8	正常	3050
男	40	2.8	正常	3100
男	40	2.8	正常	3130
女	38	2.8	正常	3150
女	39	2.8	正常	3200
女	39	2.8	正常	3200
女	40	2.8	正常	3280
女	40	2.8	正常	3300
女	40	2.8	正常	3300
男	40	2.8	正常	3300
女	39	2.8	召回复查	3350
女	39	2.8	正常	3400
男	39	2.8	正常	3450
男	40	2.8	正常	3480
男	39	2.8	正常	3500
男	39	2.8	正常	3500
男	39	2.8	正常	3550
女	40	2.8	正常	3700
女	40	2.8	正常	3700
男	40	2.8	正常	3700
男	38	2.8	正常	3700
男	38	2.8	正常	3700
女	40	2.8	正常	3700
男	40	2.8	正常	3750
女	40	2.8	召回复查	3750
女	38	2.8	正常	3800
男	40	2.8	正常	3900
男	39	2.8	正常	3950
女	39	2.8	召回复查	4000
女	40	2.8	正常	4300
男	39	2.81	正常	3200
女	40	2.81	召回复查	3300
女	39	2.81	召回复查	3500
男	39	2.82	正常	3350
女	39	2.82	召回复查	3500
男	29	2.83	正常	1500
男	39	2.84	正常	3000
女	38	2.84	召回复查	3100
男	39	2.85	正常	2735
女	38	2.85	召回复查	2830
女	39	2.86	召回复查	3250
男	40	2.86	正常	4000
女	41	2.87	召回复查	3100
女	40	2.87	召回复查	3100
男	40	2.87	正常	3500
男	39	2.88	正常	3600
女	39	2.88	召回复查	3930
女	40	2.88	召回复查	4400
女	38	2.89	召回复查	2800
未知	40	2.89	召回复查	3000
女	39	2.89	召回复查	3150
男	40	2.89	正常	3150
男	39	2.89	正常	3770
男	40	2.9	正常	2200
男	37	2.9	正常	2400
女	39	2.9	正常	2550
女	38	2.9	正常	2600
男	39	2.9	正常	2700
男	36	2.9	正常	2900
男	39	2.9	正常	2900
女	40	2.9	正常	3000
女	40	2.9	正常	3000
女	40	2.9	正常	3000
女	40	2.9	正常	3000
女	41	2.9	正常	3000
男	39	2.9	正常	3000
男	39	2.9	正常	3000
女	39	2.9	正常	3000
女	40	2.9	正常	3000
男	38	2.9	正常	3000
女	39	2.9	召回复查	3000
女	39	2.9	正常	3050
女	39	2.9	正常	3100
女	39	2.9	正常	3100
女	39	2.9	正常	3100
女	38	2.9	正常	3200
男	38	2.9	正常	3200
男	39	2.9	正常	3250
女	41	2.9	正常	3250
女	39	2.9	正常	3300
女	38	2.9	正常	3300
女	40	2.9	召回复查	3300
男	39	2.9	正常	3310
女	41	2.9	正常	3330
女	40	2.9	召回复查	3350
男	40	2.9	正常	3400
男	40	2.9	正常	3400
女	39	2.9	正常	3400
男	40	2.9	正常	3400
男	40	2.9	正常	3600
男	40	2.9	正常	3600
女	40	2.9	正常	3600
女	39	2.9	召回复查	3600
男	40	2.9	正常	3650
男	40	2.9	正常	3700
女	39	2.9	正常	3900
女	40	2.9	正常	3900
女	39	2.9	召回复查	3900
女	40	2.9	正常	3950
女	40	2.9	正常	4000
男	39	2.9	正常	4000
男	39	2.91	正常	2950
女	40	2.91	召回复查	3000
男	38	2.91	正常	3750
男	40	2.91	正常	3950
男	37	2.92	正常	2800
男	39	2.92	正常	3300
男	39	2.92	正常	3660
男	40	2.92	正常	3860
女	40	2.94	召回复查	3300
女	38	2.94	召回复查	3400
女	39	2.95	召回复查	2650
男	39	2.95	正常	3100
女	39	2.95	召回复查	3210
女	39	2.96	召回复查	3400
女	40	2.97	召回复查	3000
女	41	2.97	召回复查	3450
女	37	2.98	召回复查	2850
男	39	2.98	正常	2900
女	39	2.98	召回复查	3200
男	38	2.98	正常	3400
男	41	2.98	正常	3700
女	38	2.98	召回复查	3880
女	38	2.99	召回复查	2900
女	40	2.99	召回复查	3000
男	38	2.99	正常	3000
男	37	2.99	正常	3630
男	39	2.99	正常	3700
男	39	2.99	正常	4050
女	39	3	正常	2600
男	37	3	正常	2600
男	37	3	正常	2600
女	40	3	正常	2700
男	37	3	正常	2800
女	39	3	正常	2800
女	40	3	召回复查	2850
男	40	3	正常	2900
女	38	3	正常	2900
女	39	3	正常	2900
男	39	3	正常	2900
男	40	3	正常	2950
女	40	3	正常	3000
男	39	3	正常	3000
女	40	3	正常	3100
女	39	3	正常	3100
女	40	3	正常	3100
女	39	3	正常	3150
男	40	3	正常	3150
男	39	3	正常	3150
女	38	3	正常	3200
女	38	3	正常	3200
女	39	3	正常	3200
女	38	3	正常	3250
男	38	3	正常	3300
男	40	3	正常	3300
男	40	3	正常	3300
女	39	3	正常	3300
女	40	3	正常	3300
女	41	3	召回复查	3300
女	39	3	正常	3330
女	38	3	正常	3350
女	40	3	正常	3350
女	39	3	正常	3390
男	39	3	正常	3400
男	39	3	正常	3400
女	39	3	正常	3400
男	40	3	正常	3400
女	38	3	召回复查	3450
女	39	3	正常	3500
男	40	3	正常	3500
男	39	3	正常	3500
女	40	3	正常	3550
女	40	3	正常	3580
女	40	3	正常	3600
女	39	3	正常	3650
男	41	3	正常	3650
女	39	3	正常	3700
男	40	3	正常	3700
男	40	3	正常	3700
男	39	3	正常	3700
男	39	3	正常	3800
男	40	3	正常	3800
女	40	3	正常	3800
男	40	3	正常	4000
男	39	3	正常	4000
男	41	3	正常	4000
女	39	3	正常	4000
男	40	3	正常	4100
女	39	3.01	召回复查	3300
女	39	3.02	召回复查	3050
女	39	3.02	召回复查	3650
女	40	3.02	召回复查	3860
男	40	3.02	正常	4010
女	38	3.03	召回复查	3000
男	39	3.03	正常	3050
男	40	3.03	正常	3400
男	40	3.03	正常	3600
女	40	3.03	召回复查	3750
男	40	3.03	正常	3900
男	38	3.03	正常	3950
女	38	3.04	召回复查	2800
女	40	3.04	召回复查	2900
男	38	3.04	正常	2950
女	40	3.04	召回复查	3000
男	39	3.04	正常	3250
女	39	3.04	召回复查	3400
女	39	3.04	召回复查	3450
男	40	3.04	正常	3450
女	39	3.04	召回复查	3550
男	37	3.05	正常	2750
男	40	3.05	正常	3150
女	40	3.05	召回复查	3200
男	40	3.05	正常	3500
女	37	3.06	召回复查	2250
男	38	3.06	正常	2650
女	39	3.06	召回复查	2900
男	38	3.06	正常	3300
男	40	3.06	正常	3400
男	40	3.06	正常	3600
女	40	3.06	召回复查	3650
女	40	3.06	召回复查	3900
女	38	3.07	召回复查	2800
男	40	3.07	正常	3250
女	40	3.07	召回复查	3300
男	39	3.07	召回复查	3450
女	39	3.08	召回复查	3350
女	39	3.08	召回复查	3610
女	39	3.09	召回复查	3000
男	38	3.09	正常	3200
女	39	3.09	召回复查	3200
女	39	3.09	召回复查	3200
男	39	3.09	正常	3300
男	40	3.09	正常	3350
女	38	3.09	召回复查	3390
女	40	3.09	召回复查	3400
女	39	3.1	正常	2250
男	38	3.1	正常	2300
女	37	3.1	召回复查	2350
男	36	3.1	正常	2380
女	40	3.1	正常	2550
男	39	3.1	正常	2600
女	37	3.1	正常	2700
女	38	3.1	正常	2700
男	38	3.1	正常	2800
男	40	3.1	正常	2800
男	37	3.1	正常	2800
女	40	3.1	正常	2800
女	37	3.1	正常	2900
男	39	3.1	正常	2900
女	40	3.1	正常	2900
男	39	3.1	正常	2950
男	38	3.1	正常	2980
男	40	3.1	正常	3000
女	40	3.1	正常	3000
女	37	3.1	正常	3000
女	40	3.1	正常	3000
女	40	3.1	正常	3000
女	38	3.1	正常	3000
女	39	3.1	召回复查	3000
女	40	3.1	召回复查	3000
女	41	3.1	召回复查	3100
女	40	3.1	正常	3100
男	38	3.1	正常	3150
女	40	3.1	正常	3150
男	40	3.1	正常	3200
女	38	3.1	正常	3200
男	38	3.1	正常	3200
男	40	3.1	正常	3200
女	40	3.1	正常	3250
男	39	3.1	正常	3250
女	42	3.1	正常	3300
女	39	3.1	正常	3300
男	39	3.1	正常	3300
女	40	3.1	正常	3300
女	40	3.1	正常	3300
女	40	3.1	正常	3300
男	38	3.1	正常	3300
男	38	3.1	正常	3300
女	39	3.1	召回复查	3400
男	38	3.1	正常	3400
男	39	3.1	正常	3400
女	37	3.1	正常	3400
男	39	3.1	正常	3400
女	39	3.1	正常	3400
男	39	3.1	正常	3400
女	41	3.1	正常	3450
男	36	3.1	正常	3500
男	39	3.1	正常	3500
女	40	3.1	正常	3550
女	39	3.1	正常	3550
女	40	3.1	正常	3600
男	41	3.1	正常	3650
男	40	3.1	正常	3700
女	39	3.1	正常	3700
男	39	3.1	正常	3700
男	38	3.1	正常	3700
女	39	3.1	召回复查	3700
女	38	3.1	召回复查	3700
女	38	3.1	正常	3750
男	39	3.1	正常	3800
男	38	3.1	正常	3850
男	40	3.1	正常	4000
男	41	3.1	正常	4000
女	41	3.1	正常	4100
女	40	3.1	正常	4100
男	40	3.1	正常	4150
女	39	3.1	正常	4300
男	39	3.1	正常	4600
男	40	3.1	正常	5000
女	37	3.11	召回复查	2650
女	39	3.11	召回复查	2800
女	38	3.11	召回复查	3150
女	39	3.11	召回复查	3450
女	41	3.11	召回复查	4000
女	39	3.11	召回复查	4110
女	38	3.12	召回复查	2650
女	39	3.12	召回复查	3200
女	39	3.12	召回复查	3250
女	38	3.12	召回复查	3450
女	40	3.13	召回复查	2800
女	40	3.13	召回复查	2900
男	37	3.13	正常	3000
女	39	3.13	召回复查	3000
男	39	3.13	正常	3700
男	39	3.14	正常	3200
女	40	3.14	召回复查	3600
女	40	3.14	召回复查	3650
男	40	3.14	正常	3980
男	36	3.15	正常	2585
女	38	3.15	召回复查	3150
女	38	3.16	召回复查	2950
女	40	3.16	召回复查	3000
女	39	3.16	召回复查	3050
女	39	3.16	召回复查	3200
男	40	3.16	正常	3250
男	40	3.16	正常	3300
女	39	3.16	召回复查	3400
女	38	3.16	召回复查	3500
女	37	3.17	召回复查	2200
女	41	3.17	召回复查	3500
男	41	3.17	正常	3500
女	38	3.18	召回复查	2700
女	38	3.18	召回复查	2900
女	39	3.18	召回复查	3200
女	38	3.18	召回复查	3500
男	39	3.18	正常	3550
男	40	3.18	正常	4050
女	39	3.19	召回复查	2750
女	39	3.19	召回复查	3050
女	38	3.19	召回复查	3100
男	38	3.19	正常	3100
女	39	3.19	召回复查	3110
女	38	3.19	召回复查	3770
男	37	3.2	正常	2000
女	37	3.2	正常	2300
男	38	3.2	正常	2500
女	39	3.2	正常	2500
男	39	3.2	正常	2570
女	38	3.2	正常	2600
女	36	3.2	正常	2600
男	40	3.2	正常	2600
男	39	3.2	正常	2600
男	38	3.2	正常	2650
女	40	3.2	召回复查	2650
女	39	3.2	召回复查	2700
男	39	3.2	正常	2750
女	38	3.2	正常	2800
男	39	3.2	正常	2800
男	39	3.2	正常	2860
男	39	3.2	正常	2900
男	37	3.2	正常	2950
女	40	3.2	正常	2950
女	38	3.2	正常	2950
男	38	3.2	正常	2980
男	39	3.2	正常	3000
男	39	3.2	正常	3000
女	38	3.2	正常	3000
女	39	3.2	正常	3000
女	38	3.2	正常	3000
男	40	3.2	正常	3000
男	39	3.2	正常	3000
男	38	3.2	正常	3000
男	39	3.2	正常	3050
女	41	3.2	正常	3050
女	36	3.2	正常	3060
女	39	3.2	召回复查	3080
男	38	3.2	正常	3100
男	40	3.2	正常	3100
男	39	3.2	正常	3100
男	39	3.2	正常	3100
男	40	3.2	正常	3100
女	39	3.2	召回复查	3100
女	39	3.2	召回复查	3150
男	39	3.2	正常	3150
男	38	3.2	正常	3175
女	40	3.2	召回复查	3200
女	40	3.2	正常	3200
女	37	3.2	正常	3200
男	40	3.2	正常	3250
男	40	3.2	正常	3250
男	38	3.2	正常	3300
女	40	3.2	正常	3300
男	40	3.2	正常	3300
男	40	3.2	正常	3300
男	39	3.2	正常	3350
女	39	3.2	正常	3350
男	39	3.2	正常	3350
女	39	3.2	正常	3400
女	40	3.2	正常	3400
女	39	3.2	正常	3400
女	40	3.2	正常	3450
女	39	3.2	正常	3450
男	39	3.2	正常	3500
男	38	3.2	正常	3500
男	40	3.2	正常	3500
女	39	3.2	正常	3500
女	40	3.2	正常	3500
女	39	3.2	正常	3500
女	40	3.2	正常	3500
女	39	3.2	正常	3500
男	39	3.2	正常	3500
男	40	3.2	正常	3600
男	40	3.2	正常	3600
女	38	3.2	正常	3600
女	40	3.2	正常	3600
男	40	3.2	正常	3600
女	41	3.2	正常	3600
男	40	3.2	正常	3650
男	40	3.2	正常	3700
女	39	3.2	正常	3700
男	39	3.2	正常	3700
女	38	3.2	正常	3700
男	40	3.2	正常	3700
女	40	3.2	正常	3750
女	39	3.2	正常	3750
男	40	3.2	正常	3800
女	38	3.2	正常	3900
男	39	3.2	正常	3950
男	38	3.2	正常	3950
男	37	3.21	正常	2720
女	36	3.21	召回复查	2900
女	38	3.21	召回复查	3250
男	36	3.21	正常	3700
男	39	3.21	正常	4070
男	39	3.22	正常	3250
男	38	3.22	正常	3680
男	38	3.22	正常	3750
男	40	3.23	正常	2940
男	38	3.23	正常	3000
男	37	3.23	正常	3070
女	40	3.23	召回复查	3250
女	39	3.23	召回复查	3400
男	39	3.23	正常	3500
男	39	3.23	正常	3540
女	40	3.23	召回复查	3650
[truncated: 213,143+ more rows]

## Sheet: gene test
G6PD确诊名单
序号	性别	复查		基因结果	备注
1	女	3.81		1311C>T杂合突变
2	男	1.4		1024C>T半合子突变
3	女	3.32		519C>T 或者517T>C半合子突变（科研检测）
5	男	1.34		1388G>A半合子突变
6	男	0.74		95A>G半合子突变
7	女	2.98		1311C>T纯合突变合并871G>A杂合突变
8	女	0.75		1376G>T杂合突变
9	女	3.89		1376G>T杂合突变
10	男	0.64		95半合子突变
11	男	1.34		487G>A半合子突变
12	男	0.7		1388G>A半合子突变
13	男	1.1		1388G>A半合子突变
14	男	0.71		1376半合子突变
15	女	2.67		871G>A杂合突变合并1311C>T杂合突变
16	男	0.93		1388G>A半合子突变
17	男	0.74		1376G>T半合子突变
18	男	1.57		1388半合子突变
19	男	1.77		1024C>T半合子突变
20	女	4.07		1388杂合突变
21	男	1.52		1388G>A半合子突变
22	男	1.59		1388半合子突变
23	男	1.11		1376半合子突变
24	男	0.82		1388半合子突变
25	女	2.14		1376杂合突变
26	女	3.96		1024杂合突变
27	男	0.97		1388半合子突变
28	男	0.95		1376半合子突变
29	男	1	0.75	95半合子突变
30	男	1.36	1.37	1388G>A半合子突变
31	女	3.75	2.77	1376G>T杂合突变
32	男	0.61	0.5	1388G>A半合子突变
33	男	1.64	1.22	1388G>A半合子突变
34	男	2.06	1.52	392G>T半合子突变
35	女	2.8	3.15	1376G>T杂合突变
36	男	0.93	1.12	1376半合子突变
37	女	4.25	4.25	1388G>A杂合突变
38	男	1.54	1.72	1388G>A半合子突变
39	女	3.84	3.84	1376G>T杂合突变
40	男	1.39	1.22	95A>G半合子突变
41	男	0.8	0.77	1376G>T半合子突变
42	男	0.66	0.66	1376G>T半合子突变
43	男	1.72	1.72	1388G>A半合子突变
44	男	1.42		1388半合子突变
45	男	0.7		1376G>T半合子突变
46	男	0.85		95A>G半合子突变
47	男	0.6	0.55	1376半合子突变
48	男	1.27		1388G>A半合子突变
49	男	1.02		1388G>A半合子突变
50	男	2.2		392半合子突变
51	男	0.95		1388G>A 半合子突变
52	女	0.94		1376G>T杂合 突变
53	女	3.97	3.64	1376G>T杂合突变
54	男	1.05		871G>A半合子突变合并1311C>T半合子突变
55	女	3.6	3.29	1388G>A杂合突变
56	女	3.6	3.29	1388G>A杂合突变
57	男	1.95		1024C>T半合子突变
58	女	1.31	0.98	95A>G半合子突变
59	女	2.8	2.25	1024C>T半合子突变
60	女	3.03	3.53	1376G>T杂合 突变
61	男	0.75	0.57	1376G>T半合子突变
62	男	0.92		871G>A合并1311C>T半合子突变
63	男	0.79	0.77	1388G>A半合子突变
64	男	0.68		1388G>A半合子突变
65	女	3.13	3.44	1376G>T杂合突变
66	男	1.69		1024C>T半合子突变
67	男	0.7		95A>G半合子突变
68	男	0.5	0.5	1376G>T半合子突变
69	男	0.98	1.51	1388G>A半合子突变
70	男	1.07	1.32	1388G>A半合子突变
71	男	1.79		1376G>T半合子突变
72	女	3.74		1024C>T杂合突变
73	男	0.77	1.05	1024C>T半合子突变
74	男	2.48		1311半合子突变
75	男	0.93	0.83	1388G>A半合子突变
76	男	3.92	3.62	871G>A杂合突变合并1311C>T纯合突变
77	男	3.92	3.62	871G>A杂合突变合并1311C>T纯合突变
78	女	3.45	3.73	1388杂合
79	男			1376半合子
80	女	3.61	4.04	1311杂合
81	男	0.8	0.5	1376半合子
82	男	0.8	0.72	1376半合子
83	女	1.91	1.34	1311位点半合子突变、1004位点半合子突变合并IVS-93位点半合子突变
84	女	3.19	3.19	871G>A杂合突变合并1311C>T杂合突变
85	女	2.58	2.74	1311纯合子合并871杂合突变
86	男	0.8		1388半合子
87	女	3.16	2.75	95杂合
88	女	3.68	3.66	592C>T杂合突变
89	女	3.54	3.51	1376杂合
90	男	0.49		1376G>T半合子突变
91	女	3.9	3.87	871G>A杂合突变合并1311C>T杂合突变
92	男	0.8		1376半合子
93	女	3.84	4.1	392杂合
94	男	1.81		392G>T半合子突变
95	男	0.83	0.46	1376G>T半合子突变
96	女	3.44	3.63	1376杂合
97	女	3.62	2.45	95杂合
98	男	0.69		1388半合子
99	男	1.57		1388G>A半合子突变
100	男	0.25		1360M半合子
101	女	3.8	3.99	1024杂合
102	女	3.26	3.74	1311杂合
103	女	3.9		1376杂合
104	男	0.99		1388半合子突变
105	女	3.83	3.18	1311杂合突变
106	男	0.78		1311半合子合并871半合子
107	男	1.62	1.65	95M半合子
108	男	1.67		1388M半合子
109	男	1.54	1.19	1388半合子
110	男	1.48		1388M半合子
111	男	2.56		1024M半合子
112	男	1.7		95M半合子
113	男	0.83	1.17	1376M半合子
114	男	2.16	1.75	1024半合子
115	男	0.69		1376M半合子
116	男	1.45		1388M半合子
117	男	1.75		1388M半合子
118	男	0.96		1376半合子
119	男	1.41		95M半合子
120	男	1.16		95M半合子
121	男	1.61		1388半合子
122	女	3.97		1388杂合
123	男	1.42	1.45	1376半合子
124	男	1.25	1.4	1388半合子
125	男	1.59	1.64	1388半合子
126	男	1.8		1311半合子合并871半合子
127	男	1.16		1376半合子
128	女	0.79		1376杂合
129	男	1.07		1388半合子
130	女	3.53		95杂合
131	男	1.89		1024半合子
132	女	4.01		1311杂合
133	男	1.2		1388半合子
134	女	4.1		1376杂合
135	女	4.01		95M杂合
136	女	3.93		517杂合
137	男	2.56		1024半合子
138	男	1.26		1388半合子
139	男	0.88		1388半合子
140	女	3.85		95M杂合
141	男	1.28		1311半合子合并871半合子
142	女	4		1024杂合
143	女	3.84		1311杂合
144	男	0.67		1376半合子
145	女	3.66		1388杂合
146	男	1.84		1024半合子
147	男	1.38		1388半合子
148	男	1		1376半合子
149	男	0.94		1376半合子
150	男	1.13		1388半合子
151	男	1		1376半合子
152	女	2.86		95M杂合
153	男	1.27		1311半合子合并871半合子
154	女	3.65		1024杂合
155	女	3.73		1376杂合合并1311杂合
156	女	3.95		1311杂合
157	女	3.37		1311杂合
158	男	2.39		517半合子
159	女	3.95		1376杂合
160	女	3.8		1376杂合
161	男	0.98		1388半合子
162	女	3.92		1024杂合
163	男	1.19		1388半合子
164	女	3.08		1388杂合
165	女	3.29		1376杂合合并1311杂合
166	女	4.09		1311杂合
167	男	1.01		1376半合子
168	女	3.69		1311杂合
169	男	1.14		1388半合子
170	男	0.54		1376半合子
171	女	4.08		1311杂合
172	女	4.08		1311纯合
173	女	4.04		1311杂合
174	女	3.98		1311杂合
175	女	3.92		1311杂合
176	女	3.55		1311杂合
177	女	4.08		1311杂合
178	女	3.53		1311杂合
179	女	3.51		1311纯合
180	女	3.64		1311杂合合并871杂合
181	女	4.01		1311杂合
182	女	4.08		1311杂合
183	女	4.07		1311杂合
184	女	3.77		1311杂合
185	女	2.89		1311杂合
186	女	4.05		1311杂合
187	女	3.86		1311杂合
188	男	0.77		1376半合子
189	女	4.09		1311杂合
190	女	3.19		1311杂合
191	男	0.69		1376半合子
192	女	4.09		1311杂合
193	男	1.44		1024半合子
194	女	3.83	3.29	1388杂合
195	女	1.91	3.02	1376杂合
196	男	0.99		1388半合子
197	男	0.77		1376半合子
198	女	2.35	2.86	1376杂合
199	女	2.31	2.99	1376杂合
200	男	0.86		1388半合子
201	女	2.66	3.14	1388杂合
202	男	0.45	0.82	1376半合子
203	女	3.78	3.04	487杂合
204	女	4.05	3.32	1311杂合
205	男	0.76	0.71	1376半合子
206	女	3.92	3.85	1311杂合
207	男	1.29	1.39	1388半合子
208	女	3.97	2.94	1376杂合
209	女	3.25	2.93	1376杂合
210	男	1.45	1.11	1311半合子；1004位点未出，送测
211	女	3.81	3.17	1388杂合
212	女	3.6	3.52	1376杂合
213	女	3.38	2.13	1024杂合
214	女	3.77	3.63	1376杂合
215	女	3.57	3.31	1376杂合
216	女	4.09	3.87	1311杂合
217	女	3.62	3.54	1360M杂合
218	女	3.19	3.07	95杂合
219	女	2.87	3.54	871杂合合并1311杂合
220	男	1.93		1376半合子
221	女	3.84	3.58	1376半合子
222	男	1.92	1.08	1311半合子合并871半合子
223	男	1.3	0.83	1376半合子
224	男	0.78	0.63	1376半合子突变
225	女	3.09	3.16	1388杂合突变
226	女	3.09	3.16	1024杂合突变
227	男	0.95		1388半合子
228	男	1.31	0.64	95M半合子
229	男	1.99		1388半合子
230	男	1.34	1.56	1388半合子
231	男	1.32	1.34	1388半合子
232	男	0.75	1.15	95M半合子
233	女	3.34	3.57	871杂合合并1311杂合
234	女	3.82	3.62	95M杂合
235	男	0.83	0.81	1376半合子
236	男	1.28	1.35	1376半合子
237	女	0.89	1.15	95M杂合
238	男	2.12	1.8	1311半合子
239	男	1.21	1.15	1388半合子
240	男	1.62	1.12	1311半合子合并871半合子
241	男	1.51	1.59	1388半合子
242	男	0.44		1376半合子
243	男	1.12	0.71	95半合子
244	男	1.51	1.59	1388半合子
245	男	0.44		1376半合子
246	男	1.12	0.71	95半合子
247	男	0.9		1376半合子
248	男	0.63		1376半合子
249	男	0.8	0.93	1376半合子
250	男	0.7	1.02	1376半合子
251	男	1.23	0.96	1388半合子
252	男	1.09	1.4	1388半合子
253	男	0.91	0.81	1376半合子
254	男	1.56	1.53	1311半合子合并871半合子
255	男	0.92	0.74	1376半合子
256	男	0.53	0.73	1376半合子
257	男	1.2		95M半合子
258	男	0.999	1.26	1376M半合子
259	男	1.02	0.8	1376M半合子
260	男	1.17	1.03	1376M半合子
261	男	1.37	1.23	95M半合子
262	男	2.34	2.01	1311半合子合并1004半合子？（送测）
263	女	3.1	3.03	1376杂合
264	男	0.48	0.16	1360M半合子
265	男	1.22	1.56	95M半合子
266	女	3.75	3.9	1376M杂合子
267	男	0.65	0.7	1376半合子
268	男	0.9	0.76	1376半合子
269	男	1.9	1.87	1024半合子
270	男	1.22	0.84	95M半合子
271	男	0.28	0.44	1360M半合子
272	男	1.15	0.95	1376M半合子
273	男	1.03	0.96	1311半合子合并871半合子
274	男	1.21	0.88	95M杂合
275	男	0.78		1376半合子
276	男	1.01		1376半合子
277	男	0.99		1376半合子
278	男	1.26	0.77	1376半合子
279	男	0.91		1388半合子
280	男	0.86	0.75	1376半合子
281	男	1.2	1.48	1024M半合子
282	男	1.85	1.46	1388M半合子
283	男	1.55		1311M半合子、871M半合子
284	女	3.9		1376M半合子突变
285	男	085	0.67	1376M半合子
286	男	0.97	0.65	1376M半合子
287	男	1.6		1024M半合子
288	男	0.8	0.68	1376M半合子
289	男	2.18		1024M半合子突变
290	男	1.67	1.72	392M半合子
291	男	0.59	0.89	95M半合子
292	女	3.64	4.06	1311M杂合
293	女	3.9	3.81	1388M杂合
294	女	2.41		1376M杂合突变
295	女	4.09		1311M杂合突变
296	女	2.3	2.65	1388M杂合	出生住院时已确诊
297	男	1.06	1.59	95M半合子
298	女	2.33	2.48	1376M杂合
299	男	0.6	0.44	1376M半合子
300	男	0.34	0.44	1360MM半合子
301	男	0.81	1.05	1376M半合子
302	男	1.81		1311M半合子突变、871M半合子突变
303	女	3.09	3.24	95M杂合
304	女	4.04		1311M杂合
305	男	0.29		1360M半合子
306	男	0.55	0.7	1376M半合子
307	女	3.9		1311M杂合突变
308	男	1.3		1388M半合子突变
309	男	0.7		1376M半合子
310	男	0.74		1376M半合子
311	女	3.89		1311M杂合突变
312	男	0.86		1388M半合子突变
313	男	0.62		1388M半合子突变
314	女	3.98		1311M杂合突变
315	男	1.78	1.38	1024M半合子
316	女	3.99	3.18	1376M杂合
317	女	2.79		1311M杂合
318	男	0.56		1376M半合子
319	男	0.96		1376M半合子	出生医院已确诊
320	女	3.75		1311M杂合
321	女	3.86		1311M杂合
322	女	4.06		1388M半合子	新生儿常见基因检测确诊
323	男	1.07		95M半合子
324	女	3.62		1311M纯合突变
325	女	3.63		1376M杂合突变
326	女	3.65		1376M杂合突变
327	男	1.8		1024M半合子
328	女	2.62	3.11	1376M杂合
329	男	1.5		1388M半合子
330	女	3.65	3.4	1311杂合
331	女	2.15	2.48	1376杂合
332	女	3.93	3.56	1311M杂合
333	男	1.1	1.2	1311M半合子、871M半合子
334	女	3.76		1024M杂合突变
335	男	1.5		1024M半合子突变
336	女	3.76		1311M杂合突变

## Sheet: Sheet3
				G6PD实验值
				0.48
				0.52
				0.54
				0.65
				0.71
				0.76
				0.76
				0.85
				0.87
				0.91
				1.02
				1.05				734	73450	4125
				1.05
				1.1
				1.13
				1.14
				1.2
				1.2
				1.22
				1.26
				1.33
				1.38
				1.51
				1.54
				1.56
				1.69
				2.02
				2.06
				2.06
				2.12
				2.22
				2.24
				2.29
				2.62
				2.73
				2.77
				3.1
				3.11
				3.11
				3.21
				3.27
				3.43
				3.43
				3.44
				3.44
				3.48
				3.5
				3.5
				3.52
				3.57
				3.6
				3.6
				3.61
				3.63
				3.64
				3.64
				3.65
				3.69
				3.7
				3.7
				3.71
				3.73
				3.73
				3.73
				3.75
				3.75
				3.76
				3.77
				3.78
				3.78
				3.8
				3.8
				3.84
				3.84
				3.86
				3.87
				3.87
				3.89
				3.91
				3.93
				3.94
				3.98
				3.98
				3.99
				3.99
				3.99
				4
				4
				4
				4.01
				4.01
				4.01
				4.02
				4.03
				4.04
				4.04
				4.08
				4.09
				4.09
				4.11
				4.12
				4.13
				4.14
				4.14
				4.15
				4.15
				4.16
				4.16
				4.16
				4.17
				4.18
				4.19
				4.19
				4.2
				4.2
				4.21
				4.22
				4.22
				4.23
				4.24
				4.24
				4.24
				4.25
				4.25
				4.25
				4.26
				4.26
				4.27
				4.27
				4.27
				4.27
				4.28
				4.3
				4.3
				4.32
				4.32
				4.32
				4.32
				4.32
				4.33
				4.33
				4.33
				4.35
				4.35
				4.35
				4.36
				4.36
				4.36
				4.37
				4.39
				4.39
				4.39
				4.4
				4.4
				4.4
				4.41
				4.41
				4.41
				4.41
				4.43
				4.43
				4.43
				4.43
				4.44
				4.44
				4.44
				4.44
				4.45
				4.45
				4.46
				4.46
				4.46
				4.46
				4.47
				4.47
				4.48
				4.48
				4.49
				4.49
				4.49
				4.49
				4.5
				4.5
				4.5
				4.5
				4.5
				4.51
				4.51
				4.52
				4.52
				4.52
				4.53
				4.53
				4.54
				4.54
				4.54
				4.55
				4.55
				4.55
				4.55
				4.55
				4.56
				4.56
				4.56
				4.57
				4.57
				4.58
				4.58
				4.59
				4.59
				4.59
				4.6
				4.6
				4.6
				4.61
				4.61
				4.61
				4.61
				4.61
				4.61
				4.62
				4.62
				4.62
				4.63
				4.64
				4.64
				4.64
				4.64
				4.66
				4.66
				4.67
				4.67
				4.68
				4.68
				4.68
				4.68
				4.68
				4.68
				4.68
				4.69
				4.69
				4.7
				4.7
				4.7
				4.71
				4.72
				4.73
				4.73
				4.73
				4.73
				4.74
				4.74
				4.75
				4.75
				4.75
				4.75
				4.75
				4.75
				4.75
				4.75
				4.75
				4.76
				4.76
				4.76
				4.76
				4.77
				4.77
				4.77
				4.78
				4.78
				4.78
				4.78
				4.78
				4.79
				4.79
				4.79
				4.8
				4.8
				4.8
				4.8
				4.8
				4.81
				4.81
				4.81
				4.81
				4.81
				4.82
				4.82
				4.82
				4.82
				4.82
				4.82
				4.83
				4.83
				4.83
				4.84
				4.84
				4.84
				4.84
				4.84
				4.84
				4.84
				4.86
				4.86
				4.86
				4.86
				4.86
				4.87
				4.87
				4.87
				4.87
				4.87
				4.87
				4.87
				4.88
				4.88
				4.88
				4.88
				4.89
				4.89
				4.9
				4.9
				4.9
				4.9
				4.9
				4.9
				4.9
				4.9
				4.91
				4.91
				4.91
				4.91
				4.91
				4.91
				4.91
				4.92
				4.92
				4.92
				4.92
				4.92
				4.93
				4.93
				4.93
				4.94
				4.94
				4.94
				4.94
				4.94
				4.94
				4.94
				4.94
				4.94
				4.95
				4.95
				4.95
				4.95
				4.95
				4.95
				4.95
				4.95
				4.95
				4.96
				4.96
				4.96
				4.96
				4.96
				4.96
				4.96
				4.96
				4.96
				4.97
				4.97
				4.97
				4.97
				4.97
				4.97
				4.98
				4.98
				4.98
				4.98
				4.98
				4.98
				4.98
				4.98
				4.98
				4.98
				4.99
				4.99
				4.99
				4.99
				4.99
				5
				5
				5
				5
				5
				5.01
				5.01
				5.01
				5.01
				5.01
				5.01
				5.02
				5.02
				5.02
				5.02
				5.02
				5.02
				5.02
				5.02
				5.02
				5.03
				5.03
				5.03
				5.03
				5.03
				5.03
				5.04
				5.04
				5.04
				5.04
				5.05
				5.05
				5.05
				5.05
				5.05
				5.05
				5.05
				5.05
				5.05
				5.06
				5.06
				5.06
				5.07
				5.07
				5.07
				5.07
				5.07
				5.07
				5.07
				5.07
				5.08
				5.08
				5.08
				5.08
				5.08
				5.08
				5.08
				5.08
				5.08
				5.08
				5.08
				5.09
				5.09
				5.09
				5.09
				5.09
				5.09
				5.09
				5.09
				5.09
				5.1
				5.1
				5.1
				5.1
				5.1
				5.1
				5.1
				5.1
				5.1
				5.1
				5.11
				5.11
				5.11
				5.11
				5.11
				5.11
				5.11
				5.11
				5.12
				5.12
				5.12
				5.12
				5.12
				5.12
				5.12
				5.12
				5.12
				5.12
				5.12
				5.12
				5.12
				5.12
				5.13
				5.13
				5.13
				5.13
				5.13
				5.13
				5.13
				5.13
				5.13
				5.13
				5.13
				5.13
				5.13
				5.14
				5.14
				5.14
				5.14
				5.14
				5.14
				5.14
				5.14
				5.14
				5.14
				5.15
				5.15
				5.15
				5.15
				5.15
				5.15
				5.15
				5.15
				5.16
				5.16
				5.16
				5.16
				5.16
				5.16
				5.16
				5.16
				5.16
				5.17
				5.17
				5.17
				5.17
				5.17
				5.17
				5.17
				5.17
				5.17
				5.17
				5.17
				5.18
				5.18
				5.18
				5.18
				5.18
				5.18
				5.18
				5.18
				5.18
				5.18
				5.18
				5.18
				5.18
				5.18
				5.19
				5.19
				5.19
				5.19
				5.19
				5.19
				5.19
				5.19
				5.19
				5.19
				5.19
				5.19
				5.19
				5.19
				5.2
				5.2
				5.2
				5.2
				5.2
				5.2
				5.21
				5.21
				5.21
				5.21
				5.21
				5.21
				5.21
				5.21
				5.22
				5.22
				5.22
				5.22
				5.22
				5.22
				5.22
				5.22
				5.22
				5.22
				5.23
				5.23
				5.23
				5.23
				5.23
				5.23
				5.23
				5.23
				5.23
				5.24
				5.24
				5.25
				5.25
				5.25
				5.25
				5.25
				5.25
				5.26
				5.26
				5.26
				5.26
				5.26
				5.26
				5.26
				5.26
				5.26
				5.27
				5.27
				5.27
				5.27
				5.27
				5.27
				5.27
				5.27
				5.27
				5.28
				5.28
				5.28
				5.28
				5.28
				5.28
				5.28
				5.28
				5.29
				5.29
				5.29
				5.29
				5.29
				5.3
				5.3
				5.3
				5.3
				5.3
				5.3
				5.3
				5.3
				5.3
				5.3
				5.31
				5.31
				5.31
				5.31
				5.31
				5.31
				5.31
				5.31
				5.31
				5.31
				5.31
				5.32
				5.32
				5.32
				5.32
				5.32
				5.33
				5.33
				5.33
				5.33
				5.33
				5.33
				5.33
				5.33
				5.34
				5.34
				5.34
				5.34
				5.34
				5.34
				5.34
				5.34
				5.34
				5.35
				5.35
				5.35
				5.35
				5.35
				5.35
				5.35
				5.35
				5.35
				5.35
				5.35
				5.35
				5.36
				5.36
				5.36
				5.36
				5.36
				5.36
				5.36
				5.36
				5.36
				5.36
				5.37
				5.37
				5.37
				5.37
				5.37
				5.37
				5.37
				5.37
				5.37
				5.37
				5.38
				5.38
				5.38
				5.38
				5.38
				5.38
				5.39
				5.39
				5.39
				5.39
				5.39
				5.4
				5.4
				5.4
				5.4
				5.4
				5.4
				5.4
				5.4
				5.4
				5.4
				5.4
				5.4
				5.4
				5.4
				5.4
				5.41
				5.41
				5.41
				5.41
				5.41
				5.41
				5.42
				5.42
				5.42
				5.42
				5.42
				5.42
				5.42
				5.42
				5.42
				5.42
				5.43
				5.43
				5.43
				5.43
				5.43
				5.43
				5.43
				5.43
				5.43
				5.43
				5.43
				5.44
				5.44
				5.44
				5.44
				5.44
				5.44
				5.44
				5.44
				5.44
				5.44
				5.44
				5.44
				5.45
				5.45
				5.45
				5.45
				5.45
				5.45
				5.45
				5.45
				5.45
				5.45
				5.45
				5.45
				5.45
				5.45
				5.45
				5.46
				5.46
				5.46
				5.46
				5.46
				5.46
				5.46
				5.46
				5.46
				5.47
				5.47
				5.47
				5.47
				5.47
				5.47
				5.47
				5.47
				5.47
				5.47
				5.47
				5.48
				5.48
				5.48
				5.48
				5.48
				5.48
				5.48
				5.49
				5.49
				5.49
				5.49
				5.49
				5.49
				5.49
				5.49
				5.49
				5.49
				5.49
				5.49
				5.5
				5.5
				5.5
				5.5
				5.5
				5.5
				5.5
				5.5
				5.5
				5.5
				5.5
				5.5
				5.5
				5.51
				5.51
				5.51
				5.51
				5.51
				5.51
				5.51
				5.51
				5.51
				5.52
				5.52
				5.52
				5.52
				5.52
				5.52
				5.52
				5.52
				5.52
				5.52
				5.53
				5.53
				5.53
				5.53
				5.53
				5.53
				5.53
				5.53
				5.54
				5.54
				5.54
				5.54
				5.54
				5.54
				5.54
				5.54
				5.54
				5.54
				5.54
				5.54
				5.54
				5.54
				5.54
				5.55
				5.55
				5.55
				5.55
				5.55
				5.55
				5.55
				5.55
				5.55
				5.56
				5.56
				5.56
				5.56
				5.56
				5.56
				5.56
				5.56
				5.56
				5.56
				5.57
				5.57
				5.57
				5.57
				5.57
				5.57
				5.57
				5.57
				5.57
				5.57
				5.58
				5.58
				5.58
				5.58
				5.58
				5.58
				5.58
				5.58
				5.58
				5.58
				5.59
				5.59
				5.59
				5.59
				5.59
				5.59
				5.59
				5.59
				5.59
				5.59
				5.59
				5.6
				5.6
				5.6
				5.6
				5.6
				5.6
				5.6
				5.6
				5.6
				5.6
				5.6
				5.61
				5.61
				5.61
				5.61
				5.61
				5.61
				5.61
				5.61
				5.62
				5.62
				5.62
				5.62
				5.62
				5.62
				5.62
				5.62
				5.62
				5.62
				5.62
				5.62
				5.62
				5.62
				5.63
				5.63
				5.63
				5.63
				5.63
				5.63
				5.63
				5.63
				5.63
				5.63
				5.63
				5.64
				5.64
				5.64
				5.64
				5.64
				5.64
				5.64
				5.64
				5.65
				5.65
				5.65
				5.65
				5.65
				5.65
				5.65
				5.65
				5.65
				5.66
				5.66
				5.66
				5.66
				5.66
				5.66
				5.66
				5.66
				5.66
				5.66
				5.67
				5.67
				5.67
				5.67
				5.67
				5.67
				5.67
				5.67
				5.67
				5.67
				5.67
				5.68
				5.68
				5.68
				5.68
				5.68
				5.68
				5.68
				5.68
				5.68
				5.68
				5.68
				5.68
				5.68
				5.68
				5.68
				5.69
				5.69
				5.69
				5.69
				5.69
				5.69
				5.69
				5.69
				5.69
				5.69
				5.69
				5.69
				5.69
				5.69
				5.69
				5.7
				5.7
				5.7
				5.7
				5.7
				5.7
				5.7
				5.7
				5.7
				5.7
				5.7
				5.7
				5.7
				5.71
				5.71
				5.71
				5.71
				5.71
				5.71
				5.71
				5.71
				5.71
				5.71
				5.71
				5.72
				5.72
				5.72
				5.72
				5.72
				5.72
				5.72
				5.72
				5.72
				5.72
				5.72
				5.72
				5.72
				5.72
				5.72
				5.72
				5.73
				5.73
				5.73
				5.73
				5.73
				5.73
				5.73
				5.73
				5.73
				5.74
				5.74
				5.74
				5.74
				5.74
				5.74
				5.75
				5.75
				5.75
				5.75
				5.75
				5.75
				5.75
				5.75
				5.75
				5.75
				5.75
				5.75
				5.76
				5.76
				5.76
				5.76
				5.76
				5.76
				5.76
				5.76
				5.76
				5.76
				5.76
				5.76
				5.76
				5.76
				5.77
				5.77
				5.77
				5.77
				5.77
				5.77
				5.77
				5.77
				5.77
				5.77
				5.78
				5.78
				5.78
				5.78
				5.78
				5.78
				5.78
				5.78
				5.78
				5.78
				5.78
				5.78
				5.78
				5.78
				5.79
				5.79
				5.79
				5.79
				5.79
				5.79
				5.79
				5.79
				5.79
				5.79
				5.79
				5.8
				5.8
				5.8
				5.8
				5.8
				5.8
				5.8
				5.8
				5.8
				5.8
				5.8
				5.8
				5.8
				5.8
				5.8
				5.81
				5.81
				5.81
				5.81
				5.81
				5.81
				5.81
				5.81
				5.81
				5.81
				5.81
				5.81
				5.81
				5.82
				5.82
				5.82
				5.82
				5.82
				5.82
				5.82
				5.82
				5.82
				5.83
				5.83
				5.83
				5.83
				5.83
				5.83
				5.83
				5.83
				5.83
				5.83
				5.83
				5.84
				5.84
				5.84
				5.84
				5.84
				5.84
				5.84
				5.84
				5.84
				5.84
				5.85
				5.85
				5.85
				5.85
				5.85
				5.85
				5.85
				5.85
				5.85
				5.85
				5.85
				5.85
				5.85
				5.85
				5.86
				5.86
				5.86
				5.86
				5.86
				5.86
				5.86
				5.86
				5.86
				5.86
				5.86
				5.87
				5.87
				5.87
				5.87
				5.87
				5.87
				5.87
				5.87
				5.87
				5.87
				5.87
				5.87
				5.87
				5.87
				5.88
				5.88
				5.88
				5.88
				5.88
				5.88
				5.88
				5.88
				5.88
				5.88
				5.88
				5.88
				5.88
				5.88
				5.89
				5.89
				5.89
				5.89
				5.89
				5.89
				5.89
				5.89
				5.89
				5.9
				5.9
				5.9
				5.9
				5.9
				5.9
				5.9
				5.9
				5.9
				5.9
				5.91
				5.91
				5.91
				5.91
				5.91
				5.91
				5.91
				5.91
				5.91
				5.91
				5.91
				5.92
				5.92
				5.92
				5.92
				5.92
				5.92
				5.92
				5.92
				5.92
				5.92
				5.93
				5.93
				5.93
				5.93
				5.93
				5.93
				5.93
				5.93
				5.93
				5.93
				5.94
				5.94
				5.94
				5.94
				5.94
				5.94
				5.94
				5.94
				5.95
				5.95
				5.95
				5.95
				5.95
				5.95
				5.95
				5.95
				5.95
				5.95
				5.95
				5.96
				5.96
				5.96
				5.96
				5.96
				5.96
				5.96
				5.96
				5.96
				5.96
				5.96
				5.97
				5.97
				5.97
				5.97
				5.97
				5.97
				5.97
				5.98
				5.98
				5.98
				5.98
				5.98
				5.98
				5.98
				5.98
				5.98
				5.98
				5.99
				5.99
				5.99
				5.99
				5.99
				5.99
				5.99
				5.99
				5.99
				5.99
				5.99
				6
				6
				6
				6
				6
				6
				6
				6
				6
				6.01
				6.01
				6.01
				6.01
				6.01
				6.01
				6.01
				6.01
				6.01
				6.02
				6.02
				6.02
				6.02
				6.02
				6.02
				6.02
				6.02
				6.02
				6.03
				6.03
				6.03
				6.03
				6.03
				6.03
				6.03
				6.03
				6.03
				6.03
				6.03
				6.03
				6.03
				6.03
				6.03
				6.03
				6.03
				6.04
				6.04
				6.04
				6.04
				6.04
				6.04
				6.04
				6.04
				6.04
				6.04
				6.04
				6.04
				6.04
				6.05
				6.05
				6.05
				6.05
				6.05
				6.05
				6.05
				6.05
				6.05
				6.05
				6.05
				6.05
				6.05
				6.06
				6.06
				6.06
				6.06
				6.06
				6.06
				6.06
				6.07
				6.07
				6.07
				6.07
				6.07
				6.07
				6.07
				6.07
				6.07
				6.07
				6.08
				6.08
				6.08
				6.08
				6.08
				6.08
				6.08
				6.08
				6.08
				6.08
				6.08
				6.08
				6.08
				6.08
				6.08
				6.09
				6.09
				6.09
				6.09
				6.09
				6.09
				6.09
				6.09
				6.09
				6.09
				6.09
				6.09
				6.1
				6.1
				6.1
				6.1
				6.1
				6.1
				6.1
				6.1
				6.1
				6.11
				6.11
				6.11
				6.11
				6.11
				6.11
				6.11
				6.11
				6.11
				6.12
				6.12
				6.12
				6.12
				6.12
				6.12
				6.12
				6.12
				6.12
				6.12
				6.12
				6.12
				6.13
				6.13
				6.13
				6.13
				6.13
				6.13
				6.13
				6.13
				6.14
				6.14
				6.14
				6.14
				6.14
				6.14
				6.14
				6.14
				6.14
				6.14
				6.14
				6.14
				6.14
				6.14
				6.14
				6.14
				6.14
				6.15
				6.15
				6.15
				6.15
				6.15
				6.15
				6.15
				6.16
				6.16
				6.16
				6.16
				6.16
				6.16
				6.16
				6.16
				6.16
				6.16
				6.16
				6.16
				6.16
				6.16
				6.17
				6.17
				6.17
				6.17
				6.17
				6.17
				6.17
				6.17
				6.17
				6.17
				6.17
				6.18
				6.18
				6.18
				6.18
				6.18
				6.18
				6.18
				6.18
				6.18
				6.18
				6.18
				6.18
				6.18
				6.18
				6.18
				6.18
				6.18
				6.19
				6.19
				6.19
				6.19
				6.19
				6.19
				6.19
				6.19
				6.19
				6.19
				6.19
				6.19
				6.19
				6.2
				6.2
				6.2
				6.2
				6.2
				6.2
				6.2
				6.2
				6.2
				6.2
				6.2
				6.2
				6.21
				6.21
				6.21
				6.21
				6.21
				6.21
				6.21
				6.21
				6.21
				6.22
				6.22
				6.22
				6.22
				6.22
				6.22
				6.22
				6.22
				6.22
				6.22
				6.22
				6.23
				6.23
				6.23
				6.23
				6.23
				6.23
				6.23
				6.23
				6.23
				6.23
				6.23
				6.23
				6.23
				6.23
				6.23
				6.24
				6.24
				6.24
				6.24
				6.24
				6.24
				6.24
				6.24
				6.24
				6.24
				6.24
				6.24
				6.24
				6.24
				6.25
				6.25
				6.25
				6.25
				6.25
				6.25
				6.25
				6.25
				6.25
				6.25
				6.25
				6.25
				6.25
				6.25
				6.25
				6.26
				6.26
				6.26
				6.26
				6.26
				6.26
				6.26
				6.26
				6.26
				6.27
				6.27
				6.27
				6.27
				6.27
				6.27
				6.27
				6.27
				6.27
				6.27
				6.27
				6.27
				6.28
				6.28
				6.28
				6.28
				6.28
				6.28
				6.28
				6.28
				6.28
				6.28
				6.28
				6.28
				6.28
				6.28
				6.29
				6.29
				6.29
				6.29
				6.29
				6.29
				6.29
				6.29
				6.29
				6.29
				6.29
				6.29
				6.29
				6.29
				6.29
				6.3
				6.3
				6.3
				6.3
				6.3
				6.3
				6.3
				6.3
				6.3
				6.3
				6.3
				6.3
				6.3
				6.3
				6.31
				6.31
				6.31
				6.31
				6.31
				6.31
				6.31
				6.31
				6.31
				6.31
				6.31
				6.31
				6.31
				6.31
				6.32
				6.32
				6.32
				6.32
				6.32
				6.32
				6.32
				6.32
				6.32
				6.32
				6.32
				6.32
				6.32
				6.32
				6.32
				6.32
				6.32
				6.33
				6.33
				6.33
				6.33
				6.33
				6.33
				6.33
				6.33
				6.33
				6.33
				6.33
				6.33
				6.33
				6.33
				6.34
				6.34
				6.34
				6.34
				6.34
				6.34
				6.34
				6.34
				6.34
				6.35
				6.35
				6.35
				6.35
				6.35
				6.35
				6.35
				6.35
				6.35
				6.35
				6.35
				6.35
				6.35
				6.35
				6.35
				6.36
				6.36
				6.36
				6.36
				6.36
				6.36
				6.36
				6.36
				6.36
				6.36
				6.36
				6.36
				6.36
				6.36
				6.36
				6.36
				6.36
				6.37
				6.37
				6.37
				6.37
				6.37
				6.37
				6.37
				6.37
				6.37
				6.37
				6.37
				6.37
				6.37
				6.37
				6.37
				6.37
				6.37
				6.38
				6.38
				6.38
				6.38
				6.38
				6.38
				6.38
				6.38
				6.38
				6.39
				6.39
				6.39
				6.39
				6.39
				6.39
				6.39
				6.39
				6.39
				6.39
				6.39
				6.4
				6.4
				6.4
				6.4
				6.4
				6.4
				6.4
				6.4
				6.4
				6.41
				6.41
				6.41
				6.41
				6.41
				6.41
				6.41
				6.41
				6.41
				6.41
				6.41
				6.41
				6.41
				6.41
				6.42
				6.42
				6.42
				6.42
				6.42
				6.42
				6.42
				6.42
				6.42
				6.42
				6.42
				6.42
				6.42
				6.42
				6.43
				6.43
				6.43
				6.43
				6.43
				6.43
				6.43
				6.43
				6.43
				6.43
				6.43
				6.44
				6.44
				6.44
				6.44
				6.44
				6.44
				6.44
				6.44
				6.44
				6.44
				6.44
				6.44
				6.44
				6.44
				6.44
				6.44
				6.44
				6.45
				6.45
				6.45
				6.45
				6.45
				6.45
				6.45
				6.45
				6.45
				6.45
				6.45
				6.46
				6.46
				6.46
				6.46
				6.46
				6.46
				6.46
				6.46
				6.46
				6.46
				6.46
				6.46
				6.46
				6.46
				6.46
				6.46
				6.46
				6.46
				6.47
				6.47
				6.47
				6.47
				6.47
				6.47
				6.47
				6.47
				6.47
				6.47
				6.47
				6.47
				6.48
				6.48
				6.48
				6.48
				6.49
				6.49
				6.49
				6.49
				6.49
[truncated: 2,128 more rows]
