# Supplementary material for: Screening of glucose-6-phosphate dehydrogenase deficiency in a cohort of 215,137 newborns: an epidemiological and pathogenic variant spectrum study in Yueyang, China
Source: Front Genet. 2026 Jun 25;17:1810076. doi: 10.3389/fgene.2026.1810076 (PMC13345595; doi:10.3389/fgene.2026.1810076)
Supplement: Supplementary file 1 [file DataSheet1.zip › 2-四季G6PD活性与性别分组.xlsx]

## Sheet: winter
G6PD实验值	G6PD实验结论	group	性别
7.77	正常	0	男
8.71	正常	0	男
1.27	召回复查	0	男
11.11	正常	0	女
8.28	正常	0	女
7.12	正常	0	男
8.11	正常	0	女
4.49	正常	0	女
7.67	正常	0	男
7.6	正常	0	女
8.18	正常	0	男
7.81	正常	0	女
7.79	正常	0	男
8.25	正常	0	男
7.56	正常	0	女
8.39	正常	0	女
7.76	正常	0	男
8.22	正常	0	女
8.25	正常	0	男
7.67	正常	0	男
8.69	正常	0	男
8.39	正常	0	男
9.5	正常	0	男
8.54	正常	0	女
7.54	正常	0	女
8.56	正常	0	女
9.15	正常	0	女
8.62	正常	0	男
7.84	正常	0	男
9.37	正常	0	男
8.09	正常	0	女
7.63	正常	0	男
7.59	正常	0	男
7.89	正常	0	男
8.25	正常	0	男
9.44	正常	0	女
8.59	正常	0	女
8.11	正常	0	男
8.41	正常	0	男
8.59	正常	0	女
7.86	正常	0	男
8.45	正常	0	女
8.08	正常	0	男
7.97	正常	0	女
8.84	正常	0	女
8.6	正常	0	男
9.11	正常	0	男
8.89	正常	0	女
8.35	正常	0	男
8.69	正常	0	男
7.54	正常	0	男
9.28	正常	0	女
9.23	正常	0	女
9.08	正常	0	男
8.37	正常	0	男
7.84	正常	0	男
8.18	正常	0	男
8.14	正常	0	女
8.56	正常	0	男
9.35	正常	0	男
8.91	正常	0	男
9.29	正常	0	女
9.35	正常	0	男
8.66	正常	0	男
8.4	正常	0	女
9.3	正常	0	女
8.22	正常	0	女
7.43	正常	0	男
7.75	正常	0	女
7.77	正常	0	女
8.23	正常	0	男
1.34	召回复查	0	男
7.49	正常	0	女
9.2	正常	0	女
7.69	正常	0	男
7.5	正常	0	男
8.71	正常	0	女
8.18	正常	0	男
9.89	正常	0	男
9.72	正常	0	男
8.33	正常	0	男
7.31	正常	0	男
7.53	正常	0	男
8.31	正常	0	男
9.27	正常	0	男
7.08	正常	0	女
7.85	正常	0	男
7.6	正常	0	男
8.67	正常	0	女
7.69	正常	0	女
8.81	正常	0	男
7.15	正常	0	男
9.49	正常	0	男
8.29	正常	0	女
7.97	正常	0	女
7.81	正常	0	女
8.59	正常	0	男
7.56	正常	0	女
7.81	正常	0	男
7.04	正常	0	女
7.45	正常	0	女
7.43	正常	0	男
8.71	正常	0	男
7.33	正常	0	男
7.37	正常	0	女
8.5	正常	0	男
8.79	正常	0	男
8.61	正常	0	男
9.45	正常	0	女
7.45	正常	0	男
6.33	正常	0	男
8.27	正常	0	男
8.35	正常	0	男
8.34	正常	0	男
8.38	正常	0	男
8.12	正常	0	女
7.77	正常	0	男
7.85	正常	0	男
9.01	正常	0	男
8.97	正常	0	男
8.64	正常	0	女
9.21	正常	0	男
8.36	正常	0	男
8.36	正常	0	男
8.71	正常	0	男
8.33	正常	0	男
8.32	正常	0	女
7.98	正常	0	女
7.19	正常	0	男
8.24	正常	0	女
8.13	正常	0	男
8.36	正常	0	女
7.17	正常	0	女
8.21	正常	0	女
8.61	正常	0	女
7.36	正常	0	男
7.94	正常	0	女
8.34	正常	0	男
9.02	正常	0	男
9.57	正常	0	男
8.26	正常	0	女
7.74	正常	0	男
7.81	正常	0	男
7.39	正常	0	男
7.3	正常	0	女
8.03	正常	0	男
7.2	正常	0	男
8.78	正常	0	女
8.39	正常	0	女
8.8	正常	0	女
7.75	正常	0	男
8.76	正常	0	女
8.47	正常	0	女
7.59	正常	0	女
7.15	正常	0	男
7.89	正常	0	男
8.39	正常	0	女
8.14	正常	0	男
8.47	正常	0	女
8.6	正常	0	女
7.82	正常	0	女
9.78	正常	0	女
9.6	正常	0	男
8.96	正常	0	男
8.87	正常	0	女
8.68	正常	0	女
6.83	正常	0	女
8.1	正常	0	男
8.61	正常	0	男
8.05	正常	0	女
8.0	正常	0	女
9.17	正常	0	女
7.92	正常	0	男
10.0	正常	0	男
8.56	正常	0	男
7.66	正常	0	男
7.61	正常	0	女
7.85	正常	0	男
9.23	正常	0	女
8.34	正常	0	女
7.93	正常	0	女
8.16	正常	0	男
8.42	正常	0	男
7.92	正常	0	女
7.56	正常	0	男
8.41	正常	0	男
9.22	正常	0	女
7.45	正常	0	女
7.39	正常	0	女
8.53	正常	0	女
7.44	正常	0	男
8.07	正常	0	女
9.11	正常	0	男
7.95	正常	0	男
8.0	正常	0	男
6.51	正常	0	女
6.62	正常	0	女
8.01	正常	0	女
9.06	正常	0	女
6.48	正常	0	男
7.2	正常	0	男
6.22	正常	0	男
6.5	正常	0	女
7.44	正常	0	男
7.65	正常	0	女
8.18	正常	0	男
6.88	正常	0	女
7.11	正常	0	男
8.9	正常	0	女
7.2	正常	0	男
7.74	正常	0	男
6.59	正常	0	男
7.05	正常	0	女
6.8	正常	0	男
7.19	正常	0	女
5.94	正常	0	男
5.78	正常	0	女
7.46	正常	0	男
7.67	正常	0	女
6.68	正常	0	男
7.53	正常	0	女
7.04	正常	0	女
7.15	正常	0	男
7.02	正常	0	男
6.69	正常	0	女
7.14	正常	0	男
6.66	正常	0	女
6.6	正常	0	女
7.66	正常	0	女
7.54	正常	0	男
6.32	正常	0	男
7.18	正常	0	男
8.36	正常	0	男
7.31	正常	0	女
7.4	正常	0	男
7.62	正常	0	男
8.0	正常	0	女
6.79	正常	0	男
8.29	正常	0	男
7.16	正常	0	男
7.71	正常	0	女
7.79	正常	0	女
8.81	正常	0	男
8.99	正常	0	女
6.89	正常	0	女
7.67	正常	0	女
7.98	正常	0	女
7.82	正常	0	女
7.42	正常	0	男
8.15	正常	0	女
8.55	正常	0	男
7.63	正常	0	女
8.75	正常	0	女
8.96	正常	0	女
7.71	正常	0	男
7.72	正常	0	男
7.68	正常	0	女
8.76	正常	0	男
7.95	正常	0	女
7.89	正常	0	女
5.72	正常	0	女
9.6	正常	0	女
8.33	正常	0	女
7.42	正常	0	女
7.25	正常	0	女
7.87	正常	0	女
7.9	正常	0	男
8.27	正常	0	男
0.57	召回复查	0	男
7.82	正常	0	男
7.32	正常	0	女
7.84	正常	0	女
8.05	正常	0	女
8.33	正常	0	女
8.09	正常	0	女
8.28	正常	0	女
7.41	正常	0	女
8.56	正常	0	女
7.27	正常	0	女
7.52	正常	0	女
7.01	正常	0	女
9.11	正常	0	男
7.1	正常	0	女
7.53	正常	0	男
7.48	正常	0	女
7.58	正常	0	女
8.69	正常	0	女
7.37	正常	0	男
8.2	正常	0	男
7.4	正常	0	男
8.66	正常	0	女
7.08	正常	0	男
6.88	正常	0	男
7.3	正常	0	男
6.94	正常	0	男
7.53	正常	0	男
4.55	正常	0	女
7.48	正常	0	女
10.41	正常	0	男
7.64	正常	0	男
6.47	正常	0	男
6.89	正常	0	男
7.99	正常	0	男
6.96	正常	0	女
7.98	正常	0	女
8.56	正常	0	女
7.67	正常	0	女
8.89	正常	0	男
8.18	正常	0	男
8.33	正常	0	男
7.74	正常	0	男
8.12	正常	0	女
7.69	正常	0	男
8.21	正常	0	女
7.6	正常	0	男
7.62	正常	0	女
7.22	正常	0	女
7.63	正常	0	男
10.09	正常	0	男
8.86	正常	0	男
7.71	正常	0	女
7.94	正常	0	男
6.57	正常	0	女
6.32	正常	0	女
8.23	正常	0	男
8.56	正常	0	女
7.58	正常	0	男
9.07	正常	0	女
7.63	正常	0	女
7.75	正常	0	女
6.58	正常	0	男
8.61	正常	0	女
8.35	正常	0	男
8.06	正常	0	女
8.23	正常	0	男
6.48	正常	0	男
8.31	正常	0	女
4.19	正常	0	女
8.21	正常	0	女
8.55	正常	0	女
8.25	正常	0	男
8.35	正常	0	男
8.71	正常	0	女
7.93	正常	0	女
8.29	正常	0	男
10.32	正常	0	男
6.97	正常	0	男
7.8	正常	0	男
7.66	正常	0	男
8.53	正常	0	男
7.99	正常	0	女
7.81	正常	0	男
7.31	正常	0	女
7.14	正常	0	女
6.91	正常	0	男
7.47	正常	0	男
7.54	正常	0	男
7.4	正常	0	男
7.12	正常	0	女
7.22	正常	0	女
6.49	正常	0	女
7.09	正常	0	男
7.56	正常	0	女
7.0	正常	0	男
6.72	正常	0	男
7.5	正常	0	男
8.68	正常	0	男
7.77	正常	0	女
8.43	正常	0	女
7.62	正常	0	女
7.45	正常	0	男
7.12	正常	0	男
7.59	正常	0	男
8.35	正常	0	女
2.61	正常	0	男
7.66	正常	0	女
7.62	正常	0	男
6.99	正常	0	男
7.66	正常	0	女
7.78	正常	0	男
7.24	正常	0	男
7.77	正常	0	男
7.43	正常	0	女
9.03	正常	0	女
7.42	正常	0	男
7.68	正常	0	男
8.05	正常	0	男
7.46	正常	0	女
7.1	正常	0	男
8.19	正常	0	女
7.33	正常	0	男
7.93	正常	0	男
7.85	正常	0	男
8.76	正常	0	男
7.55	正常	0	男
7.7	正常	0	女
4.28	正常	0	女
6.69	正常	0	男
6.58	正常	0	女
7.79	正常	0	男
6.92	正常	0	男
7.57	正常	0	女
7.13	正常	0	男
8.12	正常	0	女
7.41	正常	0	男
7.63	正常	0	男
8.74	正常	0	女
7.18	正常	0	男
6.66	正常	0	男
8.09	正常	0	男
7.74	正常	0	男
6.92	正常	0	女
7.95	正常	0	女
7.14	正常	0	男
7.55	正常	0	男
8.02	正常	0	女
7.69	正常	0	女
8.03	正常	0	男
7.11	正常	0	男
8.42	正常	0	男
7.62	正常	0	女
8.34	正常	0	男
8.04	正常	0	男
8.14	正常	0	女
7.06	正常	0	女
7.37	正常	0	女
8.13	正常	0	女
8.69	正常	0	女
7.21	正常	0	男
8.04	正常	0	男
9.96	正常	0	女
9.24	正常	0	女
7.13	正常	0	男
6.87	正常	0	女
7.53	正常	0	男
7.3	正常	0	女
8.35	正常	0	女
7.87	正常	0	女
8.53	正常	0	男
7.73	正常	0	女
7.76	正常	0	男
8.92	正常	0	女
8.39	正常	0	男
8.5	正常	0	女
7.46	正常	0	男
7.0	正常	0	男
7.65	正常	0	女
7.74	正常	0	男
7.76	正常	0	女
9.78	正常	0	女
7.98	正常	0	女
8.88	正常	0	女
7.22	正常	0	男
8.46	正常	0	女
8.17	正常	0	男
7.79	正常	0	男
8.18	正常	0	男
7.32	正常	0	女
7.77	正常	0	女
7.08	正常	0	女
7.43	正常	0	女
8.71	正常	0	男
7.42	正常	0	女
7.96	正常	0	男
7.27	正常	0	男
7.52	正常	0	女
7.37	正常	0	男
7.58	正常	0	男
7.84	正常	0	女
7.03	正常	0	男
7.6	正常	0	女
7.48	正常	0	女
6.98	正常	0	女
7.88	正常	0	女
7.27	正常	0	男
7.8	正常	0	男
7.53	正常	0	男
7.48	正常	0	女
7.21	正常	0	女
7.91	正常	0	男
7.49	正常	0	女
7.36	正常	0	女
7.36	正常	0	女
8.15	正常	0	女
7.92	正常	0	男
7.2	正常	0	女
7.4	正常	0	女
7.62	正常	0	女
8.67	正常	0	男
6.52	正常	0	男
4.69	正常	0	女
7.54	正常	0	女
5.83	正常	0	女
6.2	正常	0	男
7.85	正常	0	男
6.14	正常	0	女
6.69	正常	0	男
7.42	正常	0	女
7.4	正常	0	男
7.08	正常	0	男
7.2	正常	0	男
7.53	正常	0	女
7.25	正常	0	女
7.42	正常	0	男
8.12	正常	0	女
7.88	正常	0	男
8.24	正常	0	女
7.74	正常	0	女
6.36	正常	0	女
8.28	正常	0	女
7.67	正常	0	女
7.72	正常	0	男
6.81	正常	0	男
7.79	正常	0	男
6.47	正常	0	女
8.13	正常	0	女
6.8	正常	0	男
6.39	正常	0	男
9.36	正常	0	女
8.06	正常	0	男
7.12	正常	0	女
7.55	正常	0	女
7.61	正常	0	女
7.54	正常	0	女
8.74	正常	0	男
7.82	正常	0	女
7.92	正常	0	男
7.48	正常	0	男
8.46	正常	0	女
9.03	正常	0	女
7.0	正常	0	女
7.21	正常	0	男
7.62	正常	0	女
7.34	正常	0	男
7.35	正常	0	男
7.58	正常	0	女
7.62	正常	0	男
8.44	正常	0	男
8.95	正常	0	男
7.71	正常	0	男
7.33	正常	0	男
7.77	正常	0	女
8.64	正常	0	女
1.72	召回复查	1	男
7.97	正常	0	男
6.95	正常	0	男
8.51	正常	0	男
7.21	正常	0	女
6.83	正常	0	女
8.12	正常	0	男
8.38	正常	0	男
7.22	正常	0	男
8.41	正常	0	女
8.13	正常	0	男
7.18	正常	0	女
9.0	正常	0	女
8.81	正常	0	女
10.06	正常	0	男
8.15	正常	0	男
8.66	正常	0	女
7.72	正常	0	男
7.41	正常	0	女
8.29	正常	0	女
8.37	正常	0	女
7.85	正常	0	男
7.26	正常	0	男
7.94	正常	0	男
8.3	正常	0	男
7.95	正常	0	男
8.79	正常	0	男
8.92	正常	0	女
8.8	正常	0	女
8.1	正常	0	男
8.08	正常	0	女
7.6	正常	0	女
8.63	正常	0	女
7.47	正常	0	男
7.59	正常	0	女
7.61	正常	0	男
8.35	正常	0	男
7.71	正常	0	女
8.36	正常	0	女
8.13	正常	0	男
6.8	正常	0	男
7.3	正常	0	女
7.03	正常	0	男
8.86	正常	0	男
7.92	正常	0	男
8.12	正常	0	女
7.49	正常	0	男
7.29	正常	0	女
7.12	正常	0	男
6.99	正常	0	男
8.03	正常	0	男
7.31	正常	0	男
6.92	正常	0	男
7.99	正常	0	男
8.27	正常	0	女
8.8	正常	0	女
7.15	正常	0	女
7.81	正常	0	男
8.18	正常	0	男
7.6	正常	0	女
7.33	正常	0	男
7.9	正常	0	女
8.77	正常	0	女
7.57	正常	0	女
8.74	正常	0	男
8.4	正常	0	女
7.32	正常	0	女
7.75	正常	0	男
5.17	正常	0	女
7.65	正常	0	女
7.82	正常	0	男
8.18	正常	0	男
8.33	正常	0	女
10.92	正常	0	女
7.66	正常	0	男
7.33	正常	0	女
8.53	正常	0	女
7.88	正常	0	女
8.22	正常	0	男
8.29	正常	0	男
7.94	正常	0	男
8.01	正常	0	男
7.79	正常	0	女
8.05	正常	0	女
8.8	正常	0	女
8.1	正常	0	女
8.3	正常	0	女
8.4	正常	0	女
8.14	正常	0	男
7.71	正常	0	男
7.43	正常	0	男
6.5	正常	0	男
4.47	正常	0	女
7.87	正常	0	男
7.48	正常	0	女
8.21	正常	0	男
7.36	正常	0	女
8.6	正常	0	男
9.82	正常	0	男
8.41	正常	0	女
6.91	正常	0	男
7.13	正常	0	女
6.99	正常	0	男
7.39	正常	0	女
8.47	正常	0	男
9.2	正常	0	男
7.51	正常	0	男
7.48	正常	0	女
8.95	正常	0	男
8.47	正常	0	女
8.67	正常	0	女
7.7	正常	0	男
8.26	正常	0	男
7.72	正常	0	男
8.49	正常	0	女
7.71	正常	0	女
7.39	正常	0	男
8.94	正常	0	女
8.24	正常	0	男
6.07	正常	0	男
8.51	正常	0	女
7.23	正常	0	男
7.54	正常	0	女
7.39	正常	0	男
7.92	正常	0	男
8.31	正常	0	男
8.22	正常	0	女
6.89	正常	0	女
9.1	正常	0	男
8.48	正常	0	女
8.51	正常	0	女
9.2	正常	0	女
8.32	正常	0	女
8.32	正常	0	男
8.23	正常	0	男
9.15	正常	0	女
6.32	正常	0	女
6.62	正常	0	女
6.95	正常	0	男
7.02	正常	0	男
7.22	正常	0	女
7.54	正常	0	男
8.98	正常	0	女
9.42	正常	0	女
8.52	正常	0	女
8.28	正常	0	女
8.14	正常	0	女
8.16	正常	0	男
7.55	正常	0	男
7.67	正常	0	女
7.12	正常	0	男
7.92	正常	0	男
7.25	正常	0	女
8.9	正常	0	女
7.67	正常	0	男
7.68	正常	0	男
6.98	正常	0	男
7.34	正常	0	男
8.0	正常	0	男
8.34	正常	0	男
7.6	正常	0	女
6.56	正常	0	男
8.26	正常	0	女
8.11	正常	0	女
8.66	正常	0	男
8.47	正常	0	男
8.87	正常	0	男
9.28	正常	0	女
8.18	正常	0	女
9.29	正常	0	女
8.63	正常	0	男
8.96	正常	0	男
7.51	正常	0	男
6.97	正常	0	男
7.23	正常	0	男
7.25	正常	0	男
7.47	正常	0	女
8.99	正常	0	女
7.1	正常	0	男
8.29	正常	0	女
7.67	正常	0	女
9.7	正常	0	女
8.15	正常	0	男
7.59	正常	0	女
7.97	正常	0	男
7.54	正常	0	女
9.57	正常	0	女
7.98	正常	0	女
7.69	正常	0	男
7.34	正常	0	男
8.95	正常	0	女
6.13	正常	0	男
7.52	正常	0	男
7.96	正常	0	男
7.22	正常	0	男
8.0	正常	0	女
7.68	正常	0	男
8.1	正常	0	男
9.05	正常	0	男
8.2	正常	0	女
8.22	正常	0	女
8.24	正常	0	男
8.0	正常	0	男
8.53	正常	0	女
7.96	正常	0	女
8.1	正常	0	男
8.08	正常	0	男
7.52	正常	0	女
7.38	正常	0	男
8.62	正常	0	男
9.1	正常	0	男
7.7	正常	0	男
8.58	正常	0	男
7.78	正常	0	男
8.2	正常	0	男
7.65	正常	0	男
6.8	正常	0	女
7.27	正常	0	男
7.49	正常	0	女
7.67	正常	0	女
6.91	正常	0	男
7.23	正常	0	女
8.4	正常	0	男
8.47	正常	0	女
8.4	正常	0	男
8.78	正常	0	男
7.12	正常	0	男
7.78	正常	0	男
7.07	正常	0	女
7.75	正常	0	男
7.28	正常	0	女
7.4	正常	0	男
6.61	正常	0	男
7.05	正常	0	女
6.6	正常	0	男
6.81	正常	0	女
7.85	正常	0	男
6.76	正常	0	男
7.65	正常	0	男
7.43	正常	0	男
8.44	正常	0	女
8.26	正常	0	女
7.41	正常	0	男
6.81	正常	0	男
6.82	正常	0	女
5.81	正常	0	男
6.89	正常	0	女
6.9	正常	0	男
6.73	正常	0	女
7.24	正常	0	女
7.01	正常	0	女
8.17	正常	0	女
7.31	正常	0	男
10.04	正常	0	男
6.95	正常	0	女
7.02	正常	0	女
7.08	正常	0	女
6.72	正常	0	女
7.19	正常	0	男
8.35	正常	0	男
7.69	正常	0	男
7.51	正常	0	男
7.12	正常	0	男
7.59	正常	0	女
8.0	正常	0	男
7.39	正常	0	男
8.1	正常	0	男
8.48	正常	0	男
7.7	正常	0	男
7.28	正常	0	男
7.51	正常	0	男
8.75	正常	0	男
9.05	正常	0	男
8.64	正常	0	女
9.45	正常	0	男
8.46	正常	0	男
9.08	正常	0	女
8.09	正常	0	女
8.42	正常	0	男
7.57	正常	0	男
7.59	正常	0	男
9.25	正常	0	男
8.53	正常	0	男
8.46	正常	0	男
4.75	正常	0	女
7.69	正常	0	男
7.43	正常	0	男
7.84	正常	0	女
7.87	正常	0	女
7.15	正常	0	男
8.86	正常	0	女
7.54	正常	0	男
8.46	正常	0	女
9.07	正常	0	男
8.32	正常	0	女
8.15	正常	0	女
8.4	正常	0	男
7.56	正常	0	男
7.97	正常	0	男
7.79	正常	0	女
7.92	正常	0	女
7.47	正常	0	男
7.88	正常	0	男
7.66	正常	0	男
8.11	正常	0	女
7.85	正常	0	男
8.22	正常	0	男
7.95	正常	0	女
8.21	正常	0	女
8.3	正常	0	女
8.79	正常	0	男
9.14	正常	0	女
7.7	正常	0	男
6.89	正常	0	女
7.8	正常	0	女
8.24	正常	0	女
9.62	正常	0	女
7.33	正常	0	女
7.8	正常	0	女
8.19	正常	0	女
7.01	正常	0	女
8.08	正常	0	女
8.03	正常	0	男
7.2	正常	0	男
7.42	正常	0	女
7.76	正常	0	男
7.89	正常	0	男
8.83	正常	0	女
7.7	正常	0	女
7.87	正常	0	女
9.5	正常	0	女
7.81	正常	0	女
8.22	正常	0	女
8.78	正常	0	男
8.17	正常	0	男
8.33	正常	0	男
7.92	正常	0	男
8.35	正常	0	女
8.65	正常	0	女
9.09	正常	0	女
8.95	正常	0	女
9.36	正常	0	男
8.44	正常	0	女
9.94	正常	0	女
9.03	正常	0	男
7.97	正常	0	男
7.48	正常	0	男
8.4	正常	0	女
8.09	正常	0	男
8.36	正常	0	女
7.87	正常	0	男
7.62	正常	0	男
9.68	正常	0	男
7.63	正常	0	男
7.7	正常	0	女
7.41	正常	0	男
7.37	正常	0	男
7.43	正常	0	男
7.9	正常	0	男
8.11	正常	0	男
7.92	正常	0	男
8.06	正常	0	男
8.02	正常	0	女
7.34	正常	0	女
7.22	正常	0	女
6.99	正常	0	女
6.62	正常	0	男
6.8	正常	0	男
7.26	正常	0	男
7.15	正常	0	女
7.19	正常	0	男
6.85	正常	0	女
7.28	正常	0	女
6.97	正常	0	男
6.98	正常	0	女
7.35	正常	0	女
8.14	正常	0	男
7.69	正常	0	男
8.31	正常	0	男
7.48	正常	0	男
7.16	正常	0	男
6.41	正常	0	男
7.71	正常	0	男
7.37	正常	0	女
6.8	正常	0	男
7.52	正常	0	男
7.7	正常	0	男
6.78	正常	0	女
6.99	正常	0	女
7.23	正常	0	女
7.26	正常	0	女
7.71	正常	0	男
8.0	正常	0	女
7.72	正常	0	女
6.84	正常	0	男
7.43	正常	0	女
8.25	正常	0	女
7.52	正常	0	女
8.27	正常	0	女
6.85	正常	0	女
6.75	正常	0	男
7.56	正常	0	女
7.41	正常	0	女
7.77	正常	0	女
7.53	正常	0	男
6.54	正常	0	女
6.68	正常	0	男
7.42	正常	0	男
7.61	正常	0	女
7.11	正常	0	男
7.39	正常	0	女
8.25	正常	0	女
6.29	正常	0	男
7.2	正常	0	女
7.59	正常	0	女
7.28	正常	0	女
7.29	正常	0	女
7.26	正常	0	女
7.57	正常	0	男
6.55	正常	0	男
5.93	正常	0	男
6.52	正常	0	女
6.97	正常	0	女
8.2	正常	0	女
6.21	正常	0	男
8.44	正常	0	男
7.17	正常	0	女
7.04	正常	0	女
6.65	正常	0	女
6.3	正常	0	女
8.32	正常	0	男
6.1	正常	0	男
6.17	正常	0	女
6.51	正常	0	男
6.91	正常	0	男
7.49	正常	0	女
6.87	正常	0	女
6.39	正常	0	男
5.88	正常	0	男
7.0	正常	0	男
6.6	正常	0	女
7.07	正常	0	女
8.18	正常	0	男
7.3	正常	0	女
7.8	正常	0	女
7.53	正常	0	男
7.12	正常	0	男
8.8	正常	0	男
7.98	正常	0	女
8.82	正常	0	男
7.27	正常	0	男
8.22	正常	0	女
7.07	正常	0	女
7.66	正常	0	男
7.49	正常	0	女
8.41	正常	0	男
8.18	正常	0	女
8.1	正常	0	女
7.35	正常	0	女
7.69	正常	0	女
7.2	正常	0	女
7.25	正常	0	男
7.84	正常	0	男
6.75	正常	0	男
7.36	正常	0	男
8.43	正常	0	男
7.87	正常	0	女
8.35	正常	0	女
6.8	正常	0	女
8.45	正常	0	女
7.12	正常	0	男
8.59	正常	0	男
8.14	正常	0	女
7.36	正常	0	男
7.28	正常	0	女
8.38	正常	0	男
9.77	正常	0	男
7.11	正常	0	女
7.19	正常	0	女
7.0	正常	0	男
7.89	正常	0	男
7.72	正常	0	男
8.63	正常	0	男
10.02	正常	0	男
8.71	正常	0	男
7.91	正常	0	女
7.94	正常	0	男
7.51	正常	0	女
8.83	正常	0	女
7.95	正常	0	男
7.63	正常	0	男
7.6	正常	0	男
8.44	正常	0	女
6.75	正常	0	男
7.59	正常	0	女
7.3	正常	0	男
7.32	正常	0	男
6.13	正常	0	女
7.99	正常	0	男
7.49	正常	0	男
8.07	正常	0	男
6.61	正常	0	男
8.31	正常	0	男
8.81	正常	0	男
7.81	正常	0	男
8.32	正常	0	男
7.97	正常	0	女
7.48	正常	0	女
7.61	正常	0	女
7.44	正常	0	男
8.15	正常	0	女
7.15	正常	0	男
8.21	正常	0	男
6.57	正常	0	男
7.74	正常	0	女
8.4	正常	0	男
6.39	正常	0	男
8.5	正常	0	男
8.04	正常	0	男
8.04	正常	0	女
8.05	正常	0	女
8.23	正常	0	男
7.0	正常	0	男
6.87	正常	0	女
6.34	正常	0	女
6.88	正常	0	男
7.11	正常	0	女
6.2	正常	0	女
7.42	正常	0	男
7.07	正常	0	男
7.53	正常	0	男
6.32	正常	0	男
7.75	正常	0	女
7.45	正常	0	女
6.95	正常	0	男
7.06	正常	0	女
7.08	正常	0	女
7.14	正常	0	男
6.86	正常	0	女
6.84	正常	0	女
6.42	正常	0	女
7.53	正常	0	女
5.89	正常	0	女
7.3	正常	0	女
6.7	正常	0	男
6.75	正常	0	男
7.0	正常	0	男
7.29	正常	0	男
7.76	正常	0	男
6.71	正常	0	女
7.12	正常	0	男
6.73	正常	0	男
6.18	正常	0	男
6.5	正常	0	女
7.31	正常	0	女
7.99	正常	0	女
6.94	正常	0	女
7.74	正常	0	男
6.23	正常	0	男
7.4	正常	0	男
8.27	正常	0	女
7.92	正常	0	男
6.99	正常	0	男
7.36	正常	0	男
6.42	正常	0	男
7.46	正常	0	男
6.7	正常	0	女
7.29	正常	0	女
6.97	正常	0	女
6.19	正常	0	男
5.69	正常	0	男
7.28	正常	0	女
7.14	正常	0	男
7.09	正常	0	女
6.71	正常	0	女
6.61	正常	0	女
5.75	正常	0	男
5.77	正常	0	男
6.03	正常	0	男
6.12	正常	0	男
6.56	正常	0	男
6.21	正常	0	女
8.15	正常	0	女
6.85	正常	0	女
6.98	正常	0	男
6.77	正常	0	女
6.28	正常	0	男
7.29	正常	0	女
3.98	召回复查	1	女
7.07	正常	0	女
7.29	正常	0	男
7.3	正常	0	女
7.69	正常	0	男
7.87	正常	0	女
7.47	正常	0	男
7.05	正常	0	男
5.87	正常	0	男
6.63	正常	0	男
7.53	正常	0	女
6.75	正常	0	女
6.64	正常	0	男
6.74	正常	0	女
7.22	正常	0	男
6.92	正常	0	女
6.19	正常	0	男
6.32	正常	0	女
7.14	正常	0	男
7.65	正常	0	男
8.3	正常	0	男
7.3	正常	0	男
6.77	正常	0	男
7.45	正常	0	男
8.03	正常	0	男
6.98	正常	0	男
7.36	正常	0	男
6.65	正常	0	男
6.99	正常	0	男
7.89	正常	0	男
7.35	正常	0	男
6.78	正常	0	男
8.01	正常	0	女
8.23	正常	0	男
7.06	正常	0	男
7.69	正常	0	女
7.66	正常	0	男
7.2	正常	0	男
7.52	正常	0	女
7.17	正常	0	男
7.83	正常	0	男
7.11	正常	0	男
7.33	正常	0	女
7.53	正常	0	女
7.37	正常	0	女
8.2	正常	0	男
6.26	正常	0	女
6.61	正常	0	女
7.64	正常	0	女
7.45	正常	0	男
7.48	正常	0	男
8.21	正常	0	女
7.82	正常	0	女
8.12	正常	0	男
7.56	正常	0	女
7.7	正常	0	男
7.53	正常	0	男
6.8	正常	0	女
7.61	正常	0	女
7.57	正常	0	男
6.19	正常	0	男
7.01	正常	0	女
7.75	正常	0	女
7.21	正常	0	男
8.5	正常	0	女
6.94	正常	0	男
3.75	召回复查	1	女
6.99	正常	0	男
6.41	正常	0	男
7.39	正常	0	女
7.73	正常	0	女
6.95	正常	0	女
6.75	正常	0	男
7.11	正常	0	男
7.54	正常	0	男
7.54	正常	0	男
6.87	正常	0	男
8.3	正常	0	男
6.85	正常	0	女
6.74	正常	0	男
7.61	正常	0	女
7.3	正常	0	女
7.28	正常	0	女
7.69	正常	0	女
6.09	正常	0	女
5.52	正常	0	男
6.15	正常	0	男
6.66	正常	0	男
7.01	正常	0	女
6.32	正常	0	女
7.26	正常	0	女
7.19	正常	0	女
6.33	正常	0	女
5.99	正常	0	男
6.34	正常	0	女
8.47	正常	0	男
7.14	正常	0	男
7.4	正常	0	女
6.93	正常	0	男
7.77	正常	0	男
6.74	正常	0	男
6.57	正常	0	女
7.61	正常	0	男
7.86	正常	0	女
7.65	正常	0	男
7.81	正常	0	女
7.25	正常	0	男
8.08	正常	0	女
8.22	正常	0	女
7.37	正常	0	女
7.33	正常	0	女
7.42	正常	0	男
7.67	正常	0	男
7.12	正常	0	男
7.95	正常	0	女
7.63	正常	0	女
7.1	正常	0	女
6.92	正常	0	男
7.76	正常	0	男
7.45	正常	0	女
7.38	正常	0	男
7.14	正常	0	男
7.07	正常	0	男
7.76	正常	0	女
8.03	正常	0	男
7.34	正常	0	男
7.48	正常	0	男
7.34	正常	0	男
7.27	正常	0	男
7.6	正常	0	男
7.91	正常	0	男
7.11	正常	0	男
7.46	正常	0	女
7.92	正常	0	男
7.51	正常	0	男
7.88	正常	0	女
9.65	正常	0	男
7.5	正常	0	男
8.03	正常	0	男
7.29	正常	0	女
8.33	正常	0	男
8.11	正常	0	男
7.71	正常	0	男
8.38	正常	0	女
7.75	正常	0	男
7.74	正常	0	女
8.58	正常	0	男
7.45	正常	0	男
7.74	正常	0	男
7.38	正常	0	男
7.27	正常	0	男
3.84	召回复查	1	女
0.89	召回复查	1	男
6.93	正常	0	男
7.94	正常	0	男
7.86	正常	0	女
7.23	正常	0	女
11.41	正常	0	男
7.17	正常	0	男
6.94	正常	0	女
6.82	正常	0	男
8.24	正常	0	男
7.01	正常	0	男
7.52	正常	0	男
7.55	正常	0	女
7.11	正常	0	男
7.8	正常	0	男
7.31	正常	0	女
7.57	正常	0	女
7.12	正常	0	男
7.96	正常	0	男
7.79	正常	0	女
7.34	正常	0	男
7.33	正常	0	男
6.9	正常	0	男
7.4	正常	0	女
7.69	正常	0	男
7.94	正常	0	女
8.13	正常	0	男
7.28	正常	0	男
8.47	正常	0	男
6.91	正常	0	男
9.0	正常	0	男
8.01	正常	0	女
7.16	正常	0	女
7.8	正常	0	男
6.91	正常	0	男
7.73	正常	0	男
6.67	正常	0	男
7.74	正常	0	男
8.85	正常	0	女
8.41	正常	0	女
7.69	正常	0	男
7.61	正常	0	男
8.38	正常	0	女
8.38	正常	0	男
7.24	正常	0	男
8.55	正常	0	男
7.65	正常	0	女
9.85	正常	0	男
8.24	正常	0	女
7.22	正常	0	女
10.51	正常	0	男
8.49	正常	0	男
10.32	正常	0	男
8.91	正常	0	男
9.29	正常	0	男
9.57	正常	0	男
9.93	正常	0	男
8.41	正常	0	女
8.78	正常	0	男
8.58	正常	0	女
8.35	正常	0	男
9.53	正常	0	女
9.53	正常	0	女
9.53	正常	0	女
9.33	正常	0	男
9.43	正常	0	男
9.08	正常	0	男
9.0	正常	0	男
8.4	正常	0	女
9.27	正常	0	女
8.83	正常	0	男
9.34	正常	0	女
8.57	正常	0	男
9.49	正常	0	女
10.43	正常	0	男
9.74	正常	0	女
9.62	正常	0	男
8.67	正常	0	女
10.0	正常	0	女
8.58	正常	0	男
8.74	正常	0	男
7.07	正常	0	男
7.73	正常	0	女
8.94	正常	0	男
8.43	正常	0	男
9.8	正常	0	男
10.13	正常	0	男
8.9	正常	0	男
9.06	正常	0	男
9.44	正常	0	男
10.28	正常	0	女
9.02	正常	0	男
9.6	正常	0	男
9.55	正常	0	男
9.0	正常	0	女
9.05	正常	0	男
9.55	正常	0	男
8.39	正常	0	男
8.82	正常	0	女
8.97	正常	0	女
9.31	正常	0	男
8.53	正常	0	男
9.0	正常	0	男
1.34	召回复查	0	男
9.47	正常	0	男
10.36	正常	0	男
10.66	正常	0	女
10.25	正常	0	女
10.08	正常	0	女
9.44	正常	0	男
9.65	正常	0	女
8.61	正常	0	女
10.53	正常	0	女
9.92	正常	0	女
10.03	正常	0	女
8.91	正常	0	男
10.43	正常	0	男
10.75	正常	0	男
8.71	正常	0	女
7.37	正常	0	男
8.03	正常	0	男
7.93	正常	0	女
10.1	正常	0	女
10.52	正常	0	女
10.31	正常	0	男
9.88	正常	0	女
10.34	正常	0	女
9.89	正常	0	女
9.52	正常	0	女
9.83	正常	0	女
8.66	正常	0	男
9.3	正常	0	男
8.98	正常	0	女
9.19	正常	0	男
5.54	正常	0	女
8.38	正常	0	男
9.02	正常	0	男
9.15	正常	0	男
8.96	正常	0	男
9.61	正常	0	男
2.64	正常	0	男
9.84	正常	0	男
9.22	正常	0	女
8.13	正常	0	男
7.78	正常	0	男
7.47	正常	0	女
8.83	正常	0	男
9.65	正常	0	男
9.32	正常	0	女
8.94	正常	0	女
8.47	正常	0	男
9.0	正常	0	女
8.01	正常	0	男
8.72	正常	0	女
8.13	正常	0	女
9.19	正常	0	男
8.29	正常	0	女
7.85	正常	0	男
8.21	正常	0	女
8.25	正常	0	男
7.38	正常	0	男
9.37	正常	0	男
9.07	正常	0	女
8.47	正常	0	女
8.0	正常	0	女
8.6	正常	0	女
9.04	正常	0	女
7.88	正常	0	男
8.09	正常	0	男
8.36	正常	0	男
8.92	正常	0	女
9.23	正常	0	女
9.86	正常	0	男
9.85	正常	0	男
8.37	正常	0	男
8.58	正常	0	男
9.51	正常	0	女
8.94	正常	0	男
8.68	正常	0	女
9.14	正常	0	男
8.35	正常	0	男
8.35	正常	0	男
7.42	正常	0	女
7.1	正常	0	男
6.88	正常	0	男
8.15	正常	0	女
6.94	正常	0	男
7.85	正常	0	男
6.53	正常	0	男
7.16	正常	0	男
7.96	正常	0	男
6.78	正常	0	男
6.49	正常	0	男
7.94	正常	0	男
8.08	正常	0	男
8.36	正常	0	男
6.9	正常	0	女
8.64	正常	0	女
5.77	正常	0	女
8.07	正常	0	男
8.47	正常	0	男
8.91	正常	0	男
8.22	正常	0	男
7.95	正常	0	男
8.19	正常	0	男
7.37	正常	0	男
8.53	正常	0	男
7.2	正常	0	男
10.49	正常	0	男
8.6	正常	0	女
8.81	正常	0	男
7.63	正常	0	女
8.66	正常	0	女
7.71	正常	0	男
8.63	正常	0	女
8.48	正常	0	女
8.37	正常	0	女
7.68	正常	0	女
8.04	正常	0	男
8.25	正常	0	男
6.38	正常	0	男
7.61	正常	0	女
6.8	正常	0	女
7.27	正常	0	女
7.94	正常	0	女
7.87	正常	0	女
7.49	正常	0	男
8.15	正常	0	女
8.92	正常	0	男
8.06	正常	0	男
6.83	正常	0	女
8.66	正常	0	男
8.89	正常	0	男
7.95	正常	0	男
8.7	正常	0	女
8.66	正常	0	男
8.3	正常	0	男
8.31	正常	0	男
9.04	正常	0	男
9.58	正常	0	女
9.72	正常	0	女
8.73	正常	0	男
9.02	正常	0	女
9.14	正常	0	女
8.84	正常	0	女
8.95	正常	0	女
8.47	正常	0	男
7.46	正常	0	女
6.47	正常	0	男
7.63	正常	0	女
7.2	正常	0	女
6.18	正常	0	男
6.52	正常	0	女
7.91	正常	0	女
7.53	正常	0	男
6.71	正常	0	女
8.4	正常	0	男
9.54	正常	0	女
6.78	正常	0	女
8.45	正常	0	女
8.26	正常	0	男
8.58	正常	0	男
8.93	正常	0	女
7.64	正常	0	男
8.45	正常	0	女
9.5	正常	0	男
8.37	正常	0	女
9.14	正常	0	女
7.8	正常	0	男
8.86	正常	0	女
9.01	正常	0	女
8.65	正常	0	男
9.4	正常	0	女
7.83	正常	0	男
9.69	正常	0	男
10.36	正常	0	男
9.69	正常	0	女
8.76	正常	0	女
8.25	正常	0	男
7.59	正常	0	男
7.95	正常	0	男
7.96	正常	0	女
7.83	正常	0	男
7.77	正常	0	女
7.36	正常	0	女
7.24	正常	0	女
8.19	正常	0	女
7.44	正常	0	女
8.08	正常	0	男
9.97	正常	0	男
9.07	正常	0	男
7.82	正常	0	男
9.02	正常	0	男
5.34	正常	0	女
1.08	召回复查	0	男
7.71	正常	0	女
7.97	正常	0	女
8.3	正常	0	女
7.56	正常	0	男
8.18	正常	0	男
7.45	正常	0	女
6.68	正常	0	男
8.05	正常	0	男
7.1	正常	0	女
7.79	正常	0	女
7.54	正常	0	男
7.05	正常	0	女
7.69	正常	0	男
7.67	正常	0	男
6.69	正常	0	女
7.93	正常	0	女
7.29	正常	0	男
8.09	正常	0	女
7.0	正常	0	女
7.3	正常	0	女
9.14	正常	0	女
7.94	正常	0	女
7.94	正常	0	女
7.01	正常	0	男
6.66	正常	0	男
7.64	正常	0	女
7.7	正常	0	女
9.05	正常	0	女
10.05	正常	0	女
7.91	正常	0	男
8.57	正常	0	女
8.87	正常	0	男
9.2	正常	0	女
9.08	正常	0	男
8.24	正常	0	男
8.93	正常	0	女
7.69	正常	0	男
8.88	正常	0	男
8.31	正常	0	男
8.87	正常	0	男
8.5	正常	0	男
7.89	正常	0	女
7.91	正常	0	女
11.8	正常	0	女
8.67	正常	0	女
9.48	正常	0	男
9.77	正常	0	女
8.23	正常	0	男
8.81	正常	0	女
9.68	正常	0	女
8.63	正常	0	男
9.44	正常	0	女
9.46	正常	0	女
8.61	正常	0	男
7.32	正常	0	女
7.86	正常	0	女
7.79	正常	0	女
7.44	正常	0	男
7.52	正常	0	男
8.11	正常	0	女
7.26	正常	0	男
6.39	正常	0	女
6.25	正常	0	女
9.43	正常	0	女
8.31	正常	0	男
7.26	正常	0	男
7.98	正常	0	男
5.88	正常	0	男
8.57	正常	0	男
9.39	正常	0	男
8.18	正常	0	男
8.29	正常	0	女
8.54	正常	0	女
8.5	正常	0	男
8.72	正常	0	女
7.47	正常	0	女
9.36	正常	0	女
7.88	正常	0	男
9.62	正常	0	男
7.01	正常	0	男
8.51	正常	0	女
8.69	正常	0	女
9.98	正常	0	男
0.66	召回复查	1	男
10.52	正常	0	女
8.35	正常	0	男
8.38	正常	0	男
7.18	正常	0	女
8.3	正常	0	男
9.99	正常	0	男
9.29	正常	0	男
9.03	正常	0	女
7.51	正常	0	女
9.88	正常	0	男
9.45	正常	0	女
9.71	正常	0	女
10.52	正常	0	男
9.39	正常	0	男
9.98	正常	0	女
10.8	正常	0	女
9.78	正常	0	男
7.37	正常	0	男
3.77	正常	0	男
6.46	正常	0	男
6.31	正常	0	男
8.24	正常	0	女
5.98	正常	0	女
6.85	正常	0	女
6.87	正常	0	男
6.6	正常	0	男
6.56	正常	0	女
8.88	正常	0	男
7.6	正常	0	女
7.59	正常	0	女
7.64	正常	0	女
7.94	正常	0	女
8.72	正常	0	女
7.66	正常	0	男
8.59	正常	0	女
7.92	正常	0	女
9.45	正常	0	男
8.39	正常	0	女
8.42	正常	0	男
8.52	正常	0	女
9.9	正常	0	女
8.18	正常	0	女
8.28	正常	0	男
8.58	正常	0	女
9.69	正常	0	女
9.04	正常	0	女
9.45	正常	0	男
8.21	正常	0	男
8.85	正常	0	男
7.6	正常	0	女
8.75	正常	0	女
8.87	正常	0	女
7.64	正常	0	女
7.62	正常	0	男
9.03	正常	0	男
8.15	正常	0	男
8.93	正常	0	男
9.79	正常	0	女
8.26	正常	0	男
8.19	正常	0	女
5.99	正常	0	女
7.04	正常	0	女
7.55	正常	0	女
7.04	正常	0	男
7.96	正常	0	男
8.16	正常	0	女
6.02	正常	0	女
6.98	正常	0	女
6.98	正常	0	男
8.12	正常	0	男
8.43	正常	0	女
8.72	正常	0	女
7.57	正常	0	男
7.31	正常	0	男
8.52	正常	0	女
8.98	正常	0	男
11.61	正常	0	男
8.77	正常	0	男
9.48	正常	0	女
9.37	正常	0	男
9.06	正常	0	女
9.71	正常	0	男
9.1	正常	0	男
9.72	正常	0	女
8.87	正常	0	女
8.71	正常	0	女
8.67	正常	0	女
8.47	正常	0	女
9.59	正常	0	女
8.05	正常	0	女
7.37	正常	0	男
8.1	正常	0	男
7.66	正常	0	女
5.59	正常	0	女
9.83	正常	0	男
9.45	正常	0	女
8.69	正常	0	女
7.25	正常	0	男
6.71	正常	0	男
7.94	正常	0	女
8.71	正常	0	女
2.26	召回复查	0	男
9.83	正常	0	男
9.02	正常	0	男
9.41	正常	0	男
8.79	正常	0	女
8.99	正常	0	女
8.63	正常	0	女
9.19	正常	0	女
8.06	正常	0	男
11.03	正常	0	男
10.08	正常	0	女
8.22	正常	0	女
8.57	正常	0	男
9.79	正常	0	男
8.99	正常	0	男
7.79	正常	0	男
8.07	正常	0	男
8.26	正常	0	男
7.96	正常	0	男
8.32	正常	0	男
9.54	正常	0	男
9.79	正常	0	男
8.73	正常	0	男
9.0	正常	0	男
9.81	正常	0	女
10.24	正常	0	女
9.12	正常	0	男
9.49	正常	0	女
8.81	正常	0	女
8.98	正常	0	男
9.0	正常	0	女
8.59	正常	0	男
9.13	正常	0	女
9.59	正常	0	女
9.14	正常	0	男
8.89	正常	0	男
9.05	正常	0	男
7.68	正常	0	女
6.83	正常	0	男
9.17	正常	0	女
9.13	正常	0	男
8.27	正常	0	男
7.56	正常	0	男
8.23	正常	0	男
9.7	正常	0	男
9.78	正常	0	男
2.34	召回复查	1	女
9.55	正常	0	男
10.53	正常	0	男
8.5	正常	0	女
8.39	正常	0	男
8.75	正常	0	女
8.83	正常	0	女
7.83	正常	0	女
7.54	正常	0	男
7.25	正常	0	女
7.41	正常	0	女
9.39	正常	0	男
8.73	正常	0	男
8.59	正常	0	女
8.28	正常	0	男
8.93	正常	0	男
8.43	正常	0	女
8.52	正常	0	女
8.91	正常	0	女
8.27	正常	0	女
9.72	正常	0	女
8.07	正常	0	男
10.1	正常	0	男
9.28	正常	0	女
8.84	正常	0	男
9.5	正常	0	女
9.46	正常	0	男
8.6	正常	0	男
7.91	正常	0	男
8.2	正常	0	男
8.55	正常	0	男
8.49	正常	0	男
10.31	正常	0	女
9.3	正常	0	女
8.52	正常	0	女
9.4	正常	0	男
8.34	正常	0	男
9.31	正常	0	女
8.83	正常	0	男
9.69	正常	0	女
9.28	正常	0	女
9.06	正常	0	男
8.33	正常	0	男
9.59	正常	0	男
9.32	正常	0	男
8.44	正常	0	女
9.03	正常	0	女
9.24	正常	0	女
8.39	正常	0	女
7.85	正常	0	女
9.25	正常	0	女
9.14	正常	0	男
9.83	正常	0	男
9.29	正常	0	男
8.74	正常	0	男
9.93	正常	0	女
8.6	正常	0	男
8.98	正常	0	男
8.89	正常	0	女
9.54	正常	0	女
8.33	正常	0	男
9.55	正常	0	男
8.71	正常	0	女
8.54	正常	0	男
7.96	正常	0	男
7.78	正常	0	女
10.23	正常	0	女
9.21	正常	0	男
9.23	正常	0	男
10.1	正常	0	女
9.73	正常	0	女
8.12	正常	0	女
9.97	正常	0	男
9.74	正常	0	男
9.32	正常	0	女
8.16	正常	0	女
9.67	正常	0	男
9.39	正常	0	男
10.44	正常	0	女
9.39	正常	0	男
8.85	正常	0	男
8.85	正常	0	男
9.05	正常	0	女
8.72	正常	0	女
10.23	正常	0	男
7.61	正常	0	男
7.72	正常	0	男
8.88	正常	0	男
8.42	正常	0	男
8.02	正常	0	男
10.02	正常	0	男
7.95	正常	0	男
8.86	正常	0	女
9.32	正常	0	男
8.48	正常	0	女
9.23	正常	0	男
10.05	正常	0	女
10.57	正常	0	男
7.33	正常	0	男
7.63	正常	0	女
9.66	正常	0	女
9.27	正常	0	女
1.29	召回复查	0	男
7.97	正常	0	男
10.18	正常	0	女
8.48	正常	0	女
9.17	正常	0	女
9.19	正常	0	男
8.19	正常	0	男
9.47	正常	0	男
8.51	正常	0	男
8.76	正常	0	男
9.07	正常	0	女
8.48	正常	0	男
8.91	正常	0	男
9.06	正常	0	男
0.74	召回复查	0	男
8.7	正常	0	男
6.72	正常	0	男
7.95	正常	0	男
9.25	正常	0	男
8.15	正常	0	男
8.89	正常	0	男
8.67	正常	0	男
8.39	正常	0	男
8.36	正常	0	男
9.33	正常	0	女
8.59	正常	0	女
8.88	正常	0	女
7.47	正常	0	女
9.44	正常	0	男
8.36	正常	0	女
7.76	正常	0	男
8.09	正常	0	男
9.07	正常	0	女
6.79	正常	0	男
7.01	正常	0	男
7.22	正常	0	女
6.93	正常	0	男
7.26	正常	0	男
8.58	正常	0	男
8.53	正常	0	女
8.85	正常	0	女
8.94	正常	0	男
7.64	正常	0	男
9.48	正常	0	男
8.74	正常	0	男
8.23	正常	0	男
9.77	正常	0	女
9.74	正常	0	女
9.34	正常	0	男
9.1	正常	0	女
8.46	正常	0	男
8.38	正常	0	男
7.58	正常	0	男
7.82	正常	0	女
8.27	正常	0	女
9.66	正常	0	女
8.66	正常	0	女
8.33	正常	0	女
8.51	正常	0	女
8.84	正常	0	男
9.47	正常	0	女
8.81	正常	0	女
9.26	正常	0	女
8.42	正常	0	男
8.0	正常	0	男
6.7	正常	0	男
7.14	正常	0	男
6.86	正常	0	男
7.63	正常	0	男
6.84	正常	0	女
6.9	正常	0	男
8.64	正常	0	男
9.6	正常	0	男
7.36	正常	0	女
8.66	正常	0	女
8.13	正常	0	男
9.94	正常	0	女
8.12	正常	0	女
9.34	正常	0	男
9.36	正常	0	男
8.3	正常	0	女
8.2	正常	0	女
7.85	正常	0	女
6.78	正常	0	女
7.31	正常	0	女
8.07	正常	0	女
6.87	正常	0	女
7.8	正常	0	男
[truncated: 14,130 more rows]

## Sheet: autumn
G6PD实验值	G6PD实验结论	group	性别
5.37	正常	0	女
4.82	正常	0	女
4.8	正常	0	男
5.94	正常	0	男
4.81	正常	0	男
6.06	正常	0	男
6.1	正常	0	女
5.25	正常	0	女
4.85	正常	0	女
6.1	正常	0	女
5.41	正常	0	女
5.74	正常	0	男
6.59	正常	0	女
5.5	正常	0	男
5.89	正常	0	男
4.81	正常	0	男
5.18	正常	0	女
5.42	正常	0	女
4.74	正常	0	女
5.41	正常	0	男
5.2	正常	0	男
5.33	正常	0	女
5.24	正常	0	男
5.09	正常	0	女
5.45	正常	0	男
5.12	正常	0	女
5.07	正常	0	女
5.96	正常	0	女
5.23	正常	0	男
4.66	正常	0	男
4.41	正常	0	男
4.81	正常	0	男
4.91	正常	0	男
4.97	正常	0	女
5.66	正常	0	男
5.43	正常	0	女
5.6	正常	0	女
5.96	正常	0	男
4.96	正常	0	男
5.35	正常	0	男
6.11	正常	0	女
5.77	正常	0	男
5.75	正常	0	男
5.84	正常	0	女
5.53	正常	0	男
6.02	正常	0	男
7.12	正常	0	女
5.77	正常	0	男
6.32	正常	0	男
5.7	正常	0	男
4.89	正常	0	男
5.01	正常	0	男
4.95	正常	0	女
5.48	正常	0	女
4.76	正常	0	男
5.56	正常	0	男
4.87	正常	0	女
4.72	正常	0	男
4.57	正常	0	女
5.33	正常	0	女
4.84	正常	0	男
4.36	正常	0	男
0.86	召回复查	1	男
5.05	正常	0	男
4.86	正常	0	男
4.84	正常	0	女
4.61	正常	0	女
5.45	正常	0	男
5.27	正常	0	男
5.39	正常	0	男
4.39	正常	0	女
4.94	正常	0	男
5.57	正常	0	男
6.4	正常	0	女
5.64	正常	0	女
6.22	正常	0	男
5.75	正常	0	女
5.77	正常	0	男
5.59	正常	0	女
5.48	正常	0	男
6.1	正常	0	女
5.22	正常	0	女
5.99	正常	0	男
5.55	正常	0	女
4.58	正常	0	女
5.75	正常	0	女
6.3	正常	0	女
5.57	正常	0	女
5.7	正常	0	男
5.56	正常	0	男
6.69	正常	0	男
5.55	正常	0	男
5.54	正常	0	男
5.86	正常	0	女
5.8	正常	0	男
6.35	正常	0	男
6.23	正常	0	女
6.42	正常	0	女
6.42	正常	0	女
5.36	正常	0	男
5.69	正常	0	男
6.09	正常	0	女
5.63	正常	0	女
6.93	正常	0	男
5.74	正常	0	女
5.09	正常	0	男
6.56	正常	0	男
6.4	正常	0	男
4.49	正常	0	男
5.37	正常	0	女
6.03	正常	0	女
6.83	正常	0	女
5.84	正常	0	女
5.79	正常	0	女
6.37	正常	0	男
6.26	正常	0	男
5.85	正常	0	男
4.92	正常	0	女
4.68	正常	0	男
5.6	正常	0	女
6.2	正常	0	女
5.66	正常	0	男
5.79	正常	0	女
6.28	正常	0	女
5.4	正常	0	男
6.26	正常	0	女
6.01	正常	0	男
6.54	正常	0	男
6.72	正常	0	女
5.5	正常	0	男
6.12	正常	0	男
6.13	正常	0	男
5.26	正常	0	男
5.89	正常	0	女
5.81	正常	0	女
5.9	正常	0	男
6.65	正常	0	男
6.46	正常	0	男
7.6	正常	0	男
5.23	正常	0	男
6.2	正常	0	男
5.96	正常	0	男
6.27	正常	0	女
7.76	正常	0	女
6.16	正常	0	男
5.79	正常	0	男
6.45	正常	0	男
5.21	正常	0	女
6.64	正常	0	女
6.89	正常	0	女
5.68	正常	0	男
6.14	正常	0	女
5.99	正常	0	男
6.53	正常	0	男
6.34	正常	0	男
6.21	正常	0	男
5.72	正常	0	男
6.05	正常	0	男
6.22	正常	0	女
5.23	正常	0	女
5.98	正常	0	男
5.75	正常	0	男
5.72	正常	0	女
7.54	正常	0	男
4.21	正常	0	男
5.03	正常	0	女
4.2	正常	0	男
4.36	正常	0	男
5.17	正常	0	女
3.95	召回复查	1	女
4.73	正常	0	女
4.51	正常	0	女
4.48	正常	0	男
5.08	正常	0	女
5.53	正常	0	女
6.19	正常	0	男
5.59	正常	0	女
5.47	正常	0	女
6.13	正常	0	男
6.14	正常	0	女
5.94	正常	0	女
5.25	正常	0	女
5.6	正常	0	女
5.12	正常	0	女
5.54	正常	0	男
5.4	正常	0	男
5.76	正常	0	男
7.23	正常	0	男
5.73	正常	0	男
5.54	正常	0	女
6.16	正常	0	男
6.22	正常	0	男
5.06	正常	0	男
5.44	正常	0	女
5.7	正常	0	男
6.08	正常	0	男
6.05	正常	0	女
6.42	正常	0	女
6.15	正常	0	女
5.64	正常	0	女
5.81	正常	0	女
6.2	正常	0	男
6.5	正常	0	男
4.9	正常	0	女
5.62	正常	0	女
5.98	正常	0	女
5.43	正常	0	女
6.11	正常	0	男
5.25	正常	0	女
5.09	正常	0	男
5.8	正常	0	女
5.32	正常	0	男
5.71	正常	0	女
5.61	正常	0	女
7.21	正常	0	男
5.31	正常	0	男
6.56	正常	0	男
5.88	正常	0	女
6.2	正常	0	男
5.28	正常	0	男
6.14	正常	0	男
5.27	正常	0	女
6.57	正常	0	男
5.76	正常	0	男
7.69	正常	0	男
6.19	正常	0	女
6.58	正常	0	女
6.5	正常	0	男
6.41	正常	0	女
6.84	正常	0	男
6.97	正常	0	女
6.34	正常	0	男
4.75	正常	0	女
6.69	正常	0	女
6.27	正常	0	男
6.45	正常	0	男
6.45	正常	0	女
6.29	正常	0	男
6.25	正常	0	男
6.63	正常	0	男
6.52	正常	0	男
6.62	正常	0	男
5.03	正常	0	女
5.43	正常	0	女
6.61	正常	0	女
7.21	正常	0	女
6.58	正常	0	女
5.87	正常	0	女
6.04	正常	0	女
6.89	正常	0	女
6.1	正常	0	女
6.61	正常	0	男
6.31	正常	0	女
6.25	正常	0	女
6.31	正常	0	女
5.36	正常	0	男
4.82	正常	0	男
5.9	正常	0	女
5.46	正常	0	女
5.5	正常	0	女
6.71	正常	0	男
5.61	正常	0	男
6.12	正常	0	女
6.3	正常	0	男
6.38	正常	0	女
6.89	正常	0	男
7.32	正常	0	女
5.95	正常	0	男
5.18	正常	0	男
5.98	正常	0	男
5.98	正常	0	男
5.67	正常	0	男
5.73	正常	0	男
5.68	正常	0	男
5.65	正常	0	男
6.01	正常	0	男
6.04	正常	0	女
5.55	正常	0	男
6.39	正常	0	男
6.03	正常	0	男
4.86	正常	0	男
5.99	正常	0	女
6.73	正常	0	女
5.2	正常	0	男
6.28	正常	0	女
5.79	正常	0	男
6.19	正常	0	女
6.4	正常	0	男
7.27	正常	0	女
6.45	正常	0	女
6.15	正常	0	女
5.34	正常	0	男
5.27	正常	0	女
5.51	正常	0	女
5.48	正常	0	男
5.28	正常	0	女
5.98	正常	0	男
5.67	正常	0	男
5.28	正常	0	男
5.7	正常	0	男
5.81	正常	0	男
5.18	正常	0	男
5.27	正常	0	男
4.59	正常	0	女
5.73	正常	0	男
5.4	正常	0	女
6.13	正常	0	女
6.31	正常	0	女
7.23	正常	0	男
6.28	正常	0	女
5.81	正常	0	男
7.39	正常	0	男
6.42	正常	0	男
5.39	正常	0	女
6.51	正常	0	男
7.96	正常	0	女
6.71	正常	0	男
5.48	正常	0	男
5.67	正常	0	男
5.01	正常	0	女
5.97	正常	0	女
5.59	正常	0	男
5.56	正常	0	男
5.33	正常	0	女
5.56	正常	0	女
6.08	正常	0	女
5.73	正常	0	男
5.54	正常	0	男
5.29	正常	0	女
5.49	正常	0	男
5.33	正常	0	男
5.57	正常	0	男
4.75	正常	0	女
5.77	正常	0	男
5.45	正常	0	男
5.62	正常	0	女
5.08	正常	0	男
5.01	正常	0	男
6.58	正常	0	女
5.6	正常	0	男
5.77	正常	0	男
5.05	正常	0	男
6.43	正常	0	男
5.53	正常	0	男
5.42	正常	0	女
5.8	正常	0	男
5.58	正常	0	女
5.61	正常	0	女
5.33	正常	0	男
5.29	正常	0	女
6.93	正常	0	女
6.24	正常	0	男
6.22	正常	0	男
5.36	正常	0	男
5.92	正常	0	女
7.04	正常	0	男
5.63	正常	0	女
5.5	正常	0	女
5.35	正常	0	女
5.32	正常	0	男
5.24	正常	0	女
5.34	正常	0	男
5.15	正常	0	女
5.57	正常	0	女
5.4	正常	0	男
6.37	正常	0	男
4.97	正常	0	男
5.17	正常	0	女
5.11	正常	0	女
5.04	正常	0	女
5.45	正常	0	男
5.69	正常	0	男
6.22	正常	0	男
6.82	正常	0	女
6.21	正常	0	女
6.48	正常	0	男
5.56	正常	0	女
6.13	正常	0	男
7.07	正常	0	女
6.13	正常	0	男
6.56	正常	0	女
6.06	正常	0	男
6.25	正常	0	女
5.44	正常	0	男
5.75	正常	0	男
6.17	正常	0	女
6.32	正常	0	女
6.88	正常	0	男
6.59	正常	0	男
8.85	正常	0	女
6.27	正常	0	女
6.84	正常	0	男
5.9	正常	0	男
6.25	正常	0	男
6.14	正常	0	女
6.6	正常	0	女
6.94	正常	0	女
6.26	正常	0	女
7.8	正常	0	男
6.02	正常	0	女
5.9	正常	0	男
6.63	正常	0	男
6.95	正常	0	男
7.71	正常	0	男
6.04	正常	0	男
5.65	正常	0	男
5.98	正常	0	男
7.7	正常	0	女
7.74	正常	0	男
6.81	正常	0	男
8.01	正常	0	男
7.44	正常	0	女
6.73	正常	0	男
5.96	正常	0	男
6.15	正常	0	女
6.11	正常	0	男
5.51	正常	0	女
5.97	正常	0	女
5.41	正常	0	男
5.1	正常	0	男
5.78	正常	0	男
6.52	正常	0	男
5.82	正常	0	女
5.68	正常	0	女
5.66	正常	0	男
5.89	正常	0	女
5.35	正常	0	女
5.62	正常	0	男
5.1	正常	0	男
5.31	正常	0	男
5.83	正常	0	男
5.1	正常	0	女
5.41	正常	0	男
5.52	正常	0	男
5.42	正常	0	男
5.3	正常	0	男
5.64	正常	0	女
6.73	正常	0	男
6.1	正常	0	女
5.92	正常	0	男
5.78	正常	0	男
5.84	正常	0	男
5.49	正常	0	女
5.05	正常	0	女
5.23	正常	0	男
5.8	正常	0	男
6.08	正常	0	男
5.51	正常	0	女
5.14	正常	0	女
5.4	正常	0	女
5.5	正常	0	女
4.85	正常	0	女
5.08	正常	0	男
5.15	正常	0	女
5.01	正常	0	男
5.04	正常	0	男
6.12	正常	0	女
5.6	正常	0	女
5.29	正常	0	女
5.81	正常	0	女
5.54	正常	0	女
5.22	正常	0	男
5.88	正常	0	男
4.93	正常	0	女
4.84	正常	0	女
5.32	正常	0	女
4.42	正常	0	男
5.23	正常	0	男
4.74	正常	0	女
4.9	正常	0	男
4.73	正常	0	男
4.4	正常	0	男
4.5	正常	0	女
4.99	正常	0	男
4.71	正常	0	男
4.91	正常	0	男
4.83	正常	0	女
3.86	正常	0	男
4.57	正常	0	女
3.98	召回复查	1	女
4.69	正常	0	男
4.88	正常	0	男
5.12	正常	0	女
5.15	正常	0	女
4.74	正常	0	男
4.44	正常	0	女
4.7	正常	0	女
5.92	正常	0	女
5.97	正常	0	女
5.79	正常	0	男
5.31	正常	0	女
5.2	正常	0	女
5.47	正常	0	女
5.37	正常	0	女
5.74	正常	0	男
6.63	正常	0	女
4.98	正常	0	女
5.37	正常	0	男
5.79	正常	0	男
4.98	正常	0	男
6.46	正常	0	女
5.63	正常	0	女
4.68	正常	0	男
5.53	正常	0	男
6.41	正常	0	女
5.39	正常	0	男
5.06	正常	0	女
4.54	正常	0	女
4.82	正常	0	女
4.82	正常	0	男
4.57	正常	0	女
4.93	正常	0	男
4.27	正常	0	男
4.72	正常	0	女
4.41	正常	0	男
5.31	正常	0	女
4.09	召回复查	1	女
5.37	正常	0	女
4.69	正常	0	女
6.04	正常	0	男
4.03	正常	0	男
4.28	正常	0	女
4.44	正常	0	男
4.49	正常	0	男
4.61	正常	0	男
4.93	正常	0	男
5.47	正常	0	男
4.5	正常	0	女
4.71	正常	0	男
4.46	正常	0	女
5.12	正常	0	男
5.32	正常	0	男
5.62	正常	0	女
5.11	正常	0	女
5.23	正常	0	女
6.13	正常	0	女
5.32	正常	0	女
6.24	正常	0	女
5.96	正常	0	男
6.5	正常	0	男
6.12	正常	0	女
5.09	正常	0	男
4.9	正常	0	女
5.73	正常	0	男
5.18	正常	0	男
5.67	正常	0	女
6.7	正常	0	男
5.61	正常	0	男
6.29	正常	0	男
5.79	正常	0	女
5.6	正常	0	男
5.0	正常	0	男
5.28	正常	0	女
4.38	正常	0	男
5.14	正常	0	女
4.95	正常	0	男
5.4	正常	0	女
5.7	正常	0	男
4.9	正常	0	女
4.54	正常	0	男
4.09	正常	0	男
5.48	正常	0	女
4.58	正常	0	男
6.22	正常	0	女
5.52	正常	0	男
3.58	正常	0	男
5.41	正常	0	男
5.7	正常	0	女
5.32	正常	0	女
3.95	召回复查	0	女
4.68	正常	0	女
4.16	正常	0	女
4.72	正常	0	男
4.76	正常	0	女
4.26	正常	0	男
5.48	正常	0	女
4.63	正常	0	女
4.14	正常	0	男
4.1	正常	0	男
4.82	正常	0	男
4.68	正常	0	女
4.08	召回复查	0	女
4.44	正常	0	男
5.07	正常	0	女
4.92	正常	0	男
4.53	正常	0	女
5.24	正常	0	女
6.01	正常	0	男
5.24	正常	0	女
6.63	正常	0	女
5.65	正常	0	女
5.41	正常	0	男
5.53	正常	0	女
5.81	正常	0	男
6.45	正常	0	男
7.06	正常	0	女
5.18	正常	0	女
5.66	正常	0	男
6.41	正常	0	男
7.43	正常	0	女
5.53	正常	0	男
5.5	正常	0	女
6.72	正常	0	女
5.73	正常	0	男
8.2	正常	0	女
6.78	正常	0	女
5.44	正常	0	男
6.49	正常	0	男
5.54	正常	0	男
6.61	正常	0	女
6.53	正常	0	男
6.67	正常	0	女
4.96	正常	0	男
5.38	正常	0	男
5.96	正常	0	女
6.52	正常	0	女
5.23	正常	0	男
4.51	正常	0	男
6.57	正常	0	男
5.32	正常	0	女
5.1	正常	0	女
4.83	正常	0	男
5.65	正常	0	女
5.63	正常	0	女
5.29	正常	0	女
3.62	召回复查	1	女
3.5	正常	0	男
3.7	召回复查	0	女
5.16	正常	0	女
5.4	正常	0	男
5.28	正常	0	男
5.25	正常	0	女
5.36	正常	0	女
5.15	正常	0	男
5.43	正常	0	女
6.28	正常	0	女
6.49	正常	0	女
5.42	正常	0	男
7.41	正常	0	女
5.5	正常	0	女
5.16	正常	0	女
5.28	正常	0	男
5.44	正常	0	男
5.78	正常	0	男
5.36	正常	0	女
5.62	正常	0	女
5.41	正常	0	女
5.88	正常	0	男
5.43	正常	0	男
7.12	正常	0	男
6.64	正常	0	女
5.75	正常	0	男
6.89	正常	0	女
5.76	正常	0	男
4.86	正常	0	女
5.33	正常	0	男
5.72	正常	0	男
4.72	正常	0	男
4.84	正常	0	女
4.79	正常	0	男
6.37	正常	0	女
5.68	正常	0	男
5.03	正常	0	男
5.38	正常	0	女
7.08	正常	0	男
5.33	正常	0	女
5.56	正常	0	男
5.59	正常	0	男
5.38	正常	0	男
5.91	正常	0	女
5.83	正常	0	男
4.92	正常	0	男
6.5	正常	0	男
5.97	正常	0	女
6.56	正常	0	女
1.38	召回复查	0	男
4.84	正常	0	女
5.39	正常	0	女
6.49	正常	0	男
5.78	正常	0	男
6.24	正常	0	男
6.56	正常	0	男
5.43	正常	0	女
5.49	正常	0	男
6.82	正常	0	女
5.85	正常	0	女
7.13	正常	0	女
5.64	正常	0	男
5.7	正常	0	男
5.03	正常	0	男
6.86	正常	0	男
5.34	正常	0	男
5.3	正常	0	女
6.8	正常	0	男
5.57	正常	0	男
5.49	正常	0	男
4.85	正常	0	女
5.62	正常	0	女
6.68	正常	0	男
4.91	正常	0	男
5.02	正常	0	女
6.65	正常	0	女
6.18	正常	0	男
5.85	正常	0	男
7.28	正常	0	男
5.28	正常	0	女
5.45	正常	0	男
5.85	正常	0	男
5.81	正常	0	女
5.36	正常	0	男
6.56	正常	0	男
4.96	正常	0	男
4.74	正常	0	女
5.58	正常	0	男
4.93	正常	0	女
5.6	正常	0	女
5.61	正常	0	女
5.68	正常	0	女
5.37	正常	0	女
5.34	正常	0	男
5.64	正常	0	女
5.65	正常	0	男
6.44	正常	0	女
6.74	正常	0	女
6.88	正常	0	女
7.28	正常	0	女
6.81	正常	0	男
6.69	正常	0	男
6.89	正常	0	女
5.7	正常	0	男
5.37	正常	0	男
5.29	正常	0	女
4.74	正常	0	女
4.59	正常	0	男
5.21	正常	0	男
4.8	正常	0	男
3.92	正常	0	男
4.48	正常	0	女
5.36	正常	0	女
5.66	正常	0	男
3.84	正常	0	男
3.61	正常	0	男
3.77	正常	0	男
3.5	正常	0	男
6.38	正常	0	男
5.82	正常	0	男
5.57	正常	0	女
5.69	正常	0	女
6.85	正常	0	女
4.74	正常	0	女
5.88	正常	0	男
7.06	正常	0	女
7.13	正常	0	女
5.24	正常	0	女
6.37	正常	0	男
5.6	正常	0	女
5.42	正常	0	女
4.97	正常	0	男
5.52	正常	0	男
4.98	正常	0	女
5.06	正常	0	女
7.13	正常	0	女
5.61	正常	0	女
5.77	正常	0	女
5.7	正常	0	男
4.76	正常	0	女
6.19	正常	0	女
4.93	正常	0	女
5.05	正常	0	女
5.41	正常	0	女
4.79	正常	0	女
4.65	正常	0	男
5.07	正常	0	女
4.78	正常	0	女
5.11	正常	0	男
3.65	召回复查	1	女
5.85	正常	0	女
4.95	正常	0	男
4.66	正常	0	女
5.97	正常	0	女
5.52	正常	0	女
5.53	正常	0	女
5.31	正常	0	女
5.24	正常	0	女
5.33	正常	0	男
5.26	正常	0	男
5.85	正常	0	男
5.22	正常	0	女
5.96	正常	0	男
5.8	正常	0	男
5.47	正常	0	男
4.72	正常	0	女
4.45	正常	0	女
4.98	正常	0	女
6.2	正常	0	女
5.75	正常	0	女
5.84	正常	0	男
5.04	正常	0	男
5.19	正常	0	男
4.89	正常	0	男
4.69	正常	0	男
6.25	正常	0	男
6.24	正常	0	男
5.91	正常	0	男
6.39	正常	0	女
6.06	正常	0	男
6.06	正常	0	女
7.41	正常	0	男
5.67	正常	0	男
5.36	正常	0	男
5.19	正常	0	女
5.23	正常	0	女
5.08	正常	0	男
5.04	正常	0	男
4.94	正常	0	男
4.45	正常	0	男
4.52	正常	0	男
4.92	正常	0	女
4.61	正常	0	男
5.91	正常	0	男
5.15	正常	0	女
5.12	正常	0	男
6.02	正常	0	女
4.69	正常	0	女
5.48	正常	0	男
5.66	正常	0	男
5.3	正常	0	女
4.25	正常	0	女
4.62	正常	0	男
5.14	正常	0	女
5.18	正常	0	女
5.54	正常	0	男
4.99	正常	0	男
5.25	正常	0	男
4.83	正常	0	女
4.64	正常	0	男
5.4	正常	0	女
5.66	正常	0	女
4.88	正常	0	男
5.03	正常	0	男
5.41	正常	0	女
5.58	正常	0	女
5.59	正常	0	女
5.76	正常	0	女
6.07	正常	0	男
5.66	正常	0	女
5.91	正常	0	男
5.59	正常	0	女
6.65	正常	0	男
6.03	正常	0	男
4.24	正常	0	女
5.72	正常	0	男
6.32	正常	0	女
5.74	正常	0	男
6.85	正常	0	女
6.3	正常	0	女
6.29	正常	0	男
6.2	正常	0	女
5.98	正常	0	男
6.21	正常	0	女
5.65	正常	0	女
5.24	正常	0	女
5.64	正常	0	女
5.21	正常	0	女
5.38	正常	0	女
5.66	正常	0	男
5.39	正常	0	女
5.83	正常	0	男
5.15	正常	0	男
4.93	正常	0	女
5.52	正常	0	女
5.55	正常	0	女
7.44	正常	0	女
5.26	正常	0	女
5.27	正常	0	男
5.48	正常	0	男
4.99	正常	0	男
7.44	正常	0	女
4.84	正常	0	女
5.4	正常	0	女
6.84	正常	0	女
6.25	正常	0	女
6.5	正常	0	女
5.77	正常	0	男
5.39	正常	0	男
5.3	正常	0	女
5.35	正常	0	女
4.35	正常	0	女
4.13	正常	0	男
3.8	召回复查	0	女
3.9	正常	0	男
4.23	正常	0	男
4.53	正常	0	男
4.64	正常	0	男
4.33	正常	0	男
4.5	正常	0	女
4.86	正常	0	女
4.39	正常	0	男
4.63	正常	0	男
5.41	正常	0	女
4.82	正常	0	男
4.56	正常	0	女
4.76	正常	0	女
3.97	召回复查	1	女
4.06	召回复查	0	女
4.57	正常	0	女
4.58	正常	0	男
5.09	正常	0	男
4.66	正常	0	女
5.0	正常	0	男
5.05	正常	0	女
6.01	正常	0	男
6.39	正常	0	男
4.11	正常	0	男
3.77	正常	0	男
4.68	正常	0	男
4.56	正常	0	女
4.83	正常	0	男
5.45	正常	0	女
4.6	正常	0	男
4.87	正常	0	女
4.68	正常	0	男
4.7	正常	0	女
4.71	正常	0	男
4.74	正常	0	男
4.25	正常	0	男
4.4	正常	0	男
3.94	召回复查	0	女
4.44	正常	0	男
4.37	正常	0	男
4.59	正常	0	男
4.47	正常	0	男
4.49	正常	0	男
4.36	正常	0	女
5.18	正常	0	男
4.54	正常	0	女
4.59	正常	0	男
4.36	正常	0	男
4.48	正常	0	男
4.86	正常	0	女
5.07	正常	0	女
4.59	正常	0	男
4.1	召回复查	1	女
4.35	正常	0	男
5.77	正常	0	女
5.74	正常	0	男
5.67	正常	0	女
5.58	正常	0	女
5.39	正常	0	女
4.42	正常	0	女
5.82	正常	0	女
5.66	正常	0	女
5.22	正常	0	男
5.72	正常	0	男
5.49	正常	0	女
6.22	正常	0	女
5.84	正常	0	男
5.8	正常	0	女
6.15	正常	0	男
6.3	正常	0	男
5.13	正常	0	女
5.84	正常	0	女
5.77	正常	0	男
5.35	正常	0	男
5.17	正常	0	男
5.4	正常	0	男
5.07	正常	0	男
7.66	正常	0	女
5.12	正常	0	男
5.38	正常	0	女
5.56	正常	0	女
5.07	正常	0	男
5.62	正常	0	女
5.93	正常	0	女
4.81	正常	0	女
5.23	正常	0	女
5.4	正常	0	男
4.82	正常	0	女
4.93	正常	0	男
5.36	正常	0	男
4.73	正常	0	男
6.44	正常	0	男
5.98	正常	0	女
5.63	正常	0	女
5.58	正常	0	女
5.03	正常	0	女
5.34	正常	0	男
5.7	正常	0	男
5.12	正常	0	男
4.81	正常	0	男
5.0	正常	0	女
4.43	正常	0	男
4.56	正常	0	女
5.54	正常	0	女
4.38	正常	0	女
5.14	正常	0	男
4.28	正常	0	男
4.34	正常	0	男
4.1	正常	0	男
4.15	正常	0	女
4.49	正常	0	女
4.89	正常	0	女
4.63	正常	0	男
4.6	正常	0	女
4.42	正常	0	男
5.36	正常	0	女
3.5	正常	0	男
4.52	正常	0	男
5.46	正常	0	男
4.22	正常	0	男
5.46	正常	0	男
6.86	正常	0	女
4.66	正常	0	男
5.4	正常	0	女
4.55	正常	0	女
4.68	正常	0	女
4.33	正常	0	女
4.8	正常	0	男
5.33	正常	0	女
5.38	正常	0	女
4.96	正常	0	女
5.42	正常	0	女
5.98	正常	0	男
6.01	正常	0	男
5.66	正常	0	男
5.6	正常	0	女
5.62	正常	0	男
5.97	正常	0	女
5.55	正常	0	男
5.66	正常	0	女
6.11	正常	0	女
5.4	正常	0	女
5.88	正常	0	男
4.51	正常	0	女
4.59	正常	0	女
4.64	正常	0	女
4.34	正常	0	女
4.2	正常	0	男
5.11	正常	0	男
5.14	正常	0	女
5.11	正常	0	男
5.75	正常	0	男
0.7	召回复查	0	男
4.43	正常	0	男
4.3	正常	0	男
5.33	正常	0	女
5.93	正常	0	男
5.52	正常	0	女
6.03	正常	0	女
5.31	正常	0	男
5.03	正常	0	女
5.69	正常	0	男
6.33	正常	0	男
5.53	正常	0	女
4.67	正常	0	男
5.08	正常	0	男
5.12	正常	0	男
4.86	正常	0	女
4.92	正常	0	男
5.47	正常	0	男
5.97	正常	0	女
5.59	正常	0	男
4.97	正常	0	男
4.78	正常	0	男
4.84	正常	0	男
5.87	正常	0	女
5.09	正常	0	女
4.98	正常	0	男
4.84	正常	0	男
5.01	正常	0	女
5.3	正常	0	男
5.25	正常	0	男
4.96	正常	0	男
5.07	正常	0	男
4.77	正常	0	女
4.38	正常	0	女
5.57	正常	0	男
5.71	正常	0	男
5.37	正常	0	女
5.66	正常	0	男
5.73	正常	0	女
5.11	正常	0	女
4.54	正常	0	女
4.79	正常	0	男
4.57	正常	0	男
5.33	正常	0	男
4.8	正常	0	女
5.94	正常	0	男
5.43	正常	0	女
5.0	正常	0	男
4.82	正常	0	女
5.63	正常	0	男
4.84	正常	0	男
4.76	正常	0	男
5.61	正常	0	男
4.84	正常	0	男
4.84	正常	0	男
5.0	正常	0	男
6.37	正常	0	男
6.24	正常	0	男
6.08	正常	0	女
6.64	正常	0	女
5.75	正常	0	女
5.43	正常	0	女
5.27	正常	0	女
5.73	正常	0	女
4.98	正常	0	女
4.37	正常	0	男
4.65	正常	0	男
4.45	正常	0	男
4.54	正常	0	男
4.55	正常	0	女
4.67	正常	0	男
6.06	正常	0	男
4.64	正常	0	男
4.74	正常	0	男
4.4	正常	0	男
1.17	召回复查	1	男
5.69	正常	0	女
5.32	正常	0	男
5.62	正常	0	女
3.64	召回复查	1	女
5.45	正常	0	男
5.83	正常	0	女
4.93	正常	0	女
5.18	正常	0	女
4.6	正常	0	男
4.83	正常	0	男
4.72	正常	0	男
4.61	正常	0	女
5.63	正常	0	男
5.25	正常	0	女
4.91	正常	0	男
5.34	正常	0	女
5.54	正常	0	女
4.64	正常	0	女
5.21	正常	0	女
4.91	正常	0	男
5.14	正常	0	女
5.32	正常	0	女
4.73	正常	0	女
5.29	正常	0	男
4.73	正常	0	女
5.37	正常	0	女
5.53	正常	0	男
5.25	正常	0	男
5.09	正常	0	女
5.63	正常	0	男
5.65	正常	0	男
5.31	正常	0	女
5.65	正常	0	女
5.0	正常	0	男
6.1	正常	0	女
5.52	正常	0	男
5.86	正常	0	男
5.18	正常	0	女
5.22	正常	0	女
5.95	正常	0	女
5.58	正常	0	男
5.48	正常	0	男
5.19	正常	0	男
6.21	正常	0	男
3.82	正常	0	男
3.8	召回复查	0	女
4.79	正常	0	男
3.42	正常	0	男
3.52	正常	0	男
3.74	召回复查	0	女
4.2	正常	0	女
4.51	正常	0	男
5.79	正常	0	女
5.84	正常	0	女
4.52	正常	0	女
5.36	正常	0	男
5.1	正常	0	女
4.79	正常	0	女
4.39	正常	0	女
6.21	正常	0	男
6.02	正常	0	女
4.85	正常	0	女
4.75	正常	0	女
3.77	召回复查	0	女
4.18	正常	0	女
4.57	正常	0	男
4.78	正常	0	女
4.16	正常	0	男
3.68	正常	0	男
4.49	正常	0	女
4.02	召回复查	0	女
4.4	正常	0	男
4.04	召回复查	1	女
4.49	正常	0	男
4.72	正常	0	女
4.88	正常	0	男
4.49	正常	0	女
4.11	正常	0	女
3.96	召回复查	1	女
4.06	正常	0	男
4.62	正常	0	男
4.66	正常	0	女
4.95	正常	0	男
4.58	正常	0	男
5.15	正常	0	男
6.15	正常	0	女
3.94	召回复查	1	女
5.08	正常	0	女
4.51	正常	0	男
6.03	正常	0	女
5.03	正常	0	女
5.31	正常	0	男
6.04	正常	0	男
6.23	正常	0	男
5.77	正常	0	男
5.46	正常	0	男
4.74	正常	0	男
5.39	正常	0	女
5.26	正常	0	女
5.98	正常	0	男
6.18	正常	0	男
5.62	正常	0	男
5.5	正常	0	男
5.99	正常	0	女
5.19	正常	0	女
6.28	正常	0	男
4.76	正常	0	男
4.98	正常	0	男
5.38	正常	0	女
5.34	正常	0	男
5.24	正常	0	男
5.34	正常	0	男
4.92	正常	0	男
4.9	正常	0	男
4.94	正常	0	女
4.68	正常	0	男
5.13	正常	0	女
5.33	正常	0	女
6.2	正常	0	女
5.67	正常	0	女
4.93	正常	0	女
5.2	正常	0	男
6.51	正常	0	男
5.18	正常	0	女
5.32	正常	0	男
4.57	正常	0	女
6.65	正常	0	男
5.28	正常	0	女
4.77	正常	0	男
5.96	正常	0	女
0.66	召回复查	1	男
6.03	正常	0	男
5.82	正常	0	男
6.2	正常	0	男
5.65	正常	0	女
3.71	正常	0	男
4.41	正常	0	女
4.55	正常	0	女
5.09	正常	0	男
4.6	正常	0	女
4.44	正常	0	女
4.06	召回复查	0	女
5.71	正常	0	男
5.71	正常	0	男
5.32	正常	0	女
5.76	正常	0	女
5.55	正常	0	女
5.78	正常	0	女
4.93	正常	0	男
4.47	正常	0	女
5.04	正常	0	女
4.25	正常	0	男
5.52	正常	0	男
4.31	正常	0	男
6.0	正常	0	女
5.06	正常	0	男
5.21	正常	0	女
5.23	正常	0	男
4.32	正常	0	女
4.4	正常	0	女
4.71	正常	0	女
4.33	正常	0	男
4.77	正常	0	男
6.77	正常	0	女
4.97	正常	0	男
5.17	正常	0	女
5.05	正常	0	男
5.13	正常	0	男
4.71	正常	0	女
5.5	正常	0	女
4.57	正常	0	女
5.36	正常	0	男
4.59	正常	0	女
5.3	正常	0	女
4.9	正常	0	男
5.41	正常	0	男
4.78	正常	0	男
4.82	正常	0	男
6.91	正常	0	男
4.79	正常	0	女
4.29	正常	0	女
3.78	召回复查	0	女
3.78	召回复查	0	女
3.28	正常	0	男
4.24	正常	0	男
5.64	正常	0	男
5.38	正常	0	男
3.84	召回复查	1	女
4.13	正常	0	男
3.97	召回复查	0	女
3.5	正常	0	男
4.12	正常	0	男
6.75	正常	0	男
3.91	召回复查	1	女
3.92	召回复查	0	女
4.7	正常	0	男
5.35	正常	0	男
4.77	正常	0	男
4.67	正常	0	女
4.98	正常	0	男
5.06	正常	0	男
4.88	正常	0	女
4.55	正常	0	女
4.8	正常	0	女
5.49	正常	0	女
5.26	正常	0	男
7.44	正常	0	女
7.16	正常	0	女
5.87	正常	0	男
5.9	正常	0	女
5.93	正常	0	女
5.59	正常	0	女
5.22	正常	0	男
4.54	正常	0	男
5.03	正常	0	男
5.06	正常	0	女
5.32	正常	0	女
5.2	正常	0	女
5.56	正常	0	男
6.88	正常	0	男
5.23	正常	0	男
4.98	正常	0	男
6.16	正常	0	女
5.44	正常	0	男
4.88	正常	0	女
5.54	正常	0	男
4.99	正常	0	女
4.3	正常	0	男
5.39	正常	0	女
5.51	正常	0	男
6.8	正常	0	男
5.73	正常	0	男
4.73	正常	0	男
5.84	正常	0	男
5.21	正常	0	男
5.71	正常	0	男
5.66	正常	0	女
5.01	正常	0	男
4.73	正常	0	女
4.39	正常	0	女
5.13	正常	0	女
5.13	正常	0	男
5.94	正常	0	女
5.74	正常	0	女
5.66	正常	0	女
5.22	正常	0	女
6.73	正常	0	男
4.44	正常	0	女
4.42	正常	0	女
4.07	召回复查	0	女
4.99	正常	0	男
5.26	正常	0	女
5.28	正常	0	男
6.15	正常	0	女
5.47	正常	0	女
5.96	正常	0	男
5.58	正常	0	男
5.52	正常	0	男
5.81	正常	0	男
6.36	正常	0	女
6.34	正常	0	男
6.64	正常	0	女
6.0	正常	0	男
6.02	正常	0	男
5.97	正常	0	男
6.77	正常	0	女
6.11	正常	0	女
6.47	正常	0	男
5.87	正常	0	女
6.25	正常	0	男
5.36	正常	0	男
6.75	正常	0	女
5.95	正常	0	男
6.02	正常	0	女
5.79	正常	0	女
5.87	正常	0	女
6.24	正常	0	女
5.64	正常	0	男
4.9	正常	0	女
5.53	正常	0	男
5.52	正常	0	女
5.59	正常	0	男
5.28	正常	0	女
5.76	正常	0	男
6.68	正常	0	女
6.25	正常	0	男
6.22	正常	0	男
6.23	正常	0	男
6.04	正常	0	男
6.2	正常	0	女
6.32	正常	0	女
4.97	正常	0	男
4.81	正常	0	女
5.43	正常	0	女
5.26	正常	0	男
5.05	正常	0	男
5.87	正常	0	女
5.74	正常	0	女
6.35	正常	0	女
5.29	正常	0	男
6.33	正常	0	女
7.13	正常	0	男
4.34	正常	0	男
5.85	正常	0	男
5.63	正常	0	女
5.38	正常	0	男
5.53	正常	0	男
5.45	正常	0	女
4.8	正常	0	男
5.17	正常	0	女
5.32	正常	0	男
5.44	正常	0	男
5.21	正常	0	男
5.65	正常	0	女
4.73	正常	0	男
5.31	正常	0	男
5.63	正常	0	女
5.21	正常	0	男
5.4	正常	0	男
5.72	正常	0	女
6.27	正常	0	女
4.73	正常	0	女
5.32	正常	0	女
5.41	正常	0	男
5.56	正常	0	女
6.01	正常	0	男
5.29	正常	0	男
5.37	正常	0	女
5.8	正常	0	男
6.28	正常	0	男
6.33	正常	0	女
5.9	正常	0	男
6.4	正常	0	男
6.23	正常	0	女
5.82	正常	0	女
6.14	正常	0	男
6.2	正常	0	男
5.07	正常	0	女
6.63	正常	0	女
6.46	正常	0	女
7.15	正常	0	女
6.94	正常	0	女
5.58	正常	0	男
6.03	正常	0	男
5.18	正常	0	男
5.89	正常	0	女
6.58	正常	0	女
8.16	正常	0	男
6.32	正常	0	男
5.75	正常	0	男
5.58	正常	0	女
5.37	正常	0	女
6.8	正常	0	女
5.54	正常	0	男
6.33	正常	0	女
6.08	正常	0	女
5.81	正常	0	女
5.72	正常	0	男
6.01	正常	0	女
5.7	正常	0	男
5.78	正常	0	女
6.11	正常	0	女
5.43	正常	0	女
5.97	正常	0	男
5.98	正常	0	女
5.79	正常	0	女
5.95	正常	0	男
5.63	正常	0	女
5.91	正常	0	男
5.36	正常	0	男
8.32	正常	0	女
5.18	正常	0	男
7.01	正常	0	女
5.49	正常	0	男
7.0	正常	0	男
5.36	正常	0	女
5.3	正常	0	女
4.94	正常	0	男
6.57	正常	0	女
6.22	正常	0	男
5.82	正常	0	女
4.82	正常	0	女
6.05	正常	0	男
5.72	正常	0	女
5.46	正常	0	男
6.34	正常	0	女
5.88	正常	0	女
5.21	正常	0	男
5.45	正常	0	男
4.4	正常	0	女
5.85	正常	0	女
6.16	正常	0	男
5.38	正常	0	女
5.15	正常	0	男
5.97	正常	0	女
5.46	正常	0	女
5.0	正常	0	男
5.85	正常	0	男
4.38	正常	0	女
4.57	正常	0	女
5.09	正常	0	女
5.25	正常	0	男
4.65	正常	0	男
5.51	正常	0	男
5.79	正常	0	男
8.16	正常	0	男
6.37	正常	0	男
5.51	正常	0	男
5.75	正常	0	女
6.36	正常	0	男
6.08	正常	0	男
6.34	正常	0	男
6.02	正常	0	男
5.72	正常	0	女
5.36	正常	0	男
5.09	正常	0	男
5.48	正常	0	男
6.28	正常	0	女
5.75	正常	0	女
8.4	正常	0	女
6.02	正常	0	男
5.6	正常	0	男
5.38	正常	0	男
4.56	正常	0	女
5.82	正常	0	男
4.52	正常	0	女
5.6	正常	0	男
6.25	正常	0	女
5.61	正常	0	男
5.19	正常	0	男
5.07	正常	0	男
5.51	正常	0	女
5.3	正常	0	男
5.41	正常	0	女
4.92	正常	0	男
4.97	正常	0	女
5.19	正常	0	女
5.72	正常	0	男
5.86	正常	0	男
5.61	正常	0	女
5.6	正常	0	女
5.13	正常	0	女
5.39	正常	0	女
5.09	正常	0	男
2.96	召回复查	0	女
5.15	正常	0	男
5.83	正常	0	男
9.45	正常	0	女
4.85	正常	0	男
6.06	正常	0	女
5.81	正常	0	女
6.94	正常	0	男
4.94	正常	0	女
4.94	正常	0	女
6.02	正常	0	男
5.57	正常	0	男
4.94	正常	0	男
5.17	正常	0	男
4.86	正常	0	女
5.21	正常	0	女
5.36	正常	0	男
5.81	正常	0	女
5.51	正常	0	男
5.25	正常	0	女
6.16	正常	0	男
5.45	正常	0	男
5.59	正常	0	女
5.49	正常	0	男
5.56	正常	0	女
5.2	正常	0	男
5.87	正常	0	女
5.06	正常	0	女
4.98	正常	0	男
5.58	正常	0	男
5.14	正常	0	男
4.98	正常	0	女
5.33	正常	0	女
5.36	正常	0	女
5.63	正常	0	女
5.62	正常	0	女
5.3	正常	0	女
5.28	正常	0	男
5.66	正常	0	男
6.62	正常	0	女
5.78	正常	0	男
5.75	正常	0	男
5.77	正常	0	男
5.15	正常	0	女
5.38	正常	0	男
5.95	正常	0	女
6.32	正常	0	男
5.54	正常	0	男
5.31	正常	0	男
5.33	正常	0	女
1.42	召回复查	1	男
5.67	正常	0	女
5.71	正常	0	男
6.28	正常	0	女
5.79	正常	0	男
5.97	正常	0	男
4.76	正常	0	男
5.32	正常	0	女
5.62	正常	0	男
5.58	正常	0	男
5.59	正常	0	男
5.43	正常	0	女
5.15	正常	0	女
6.74	正常	0	男
5.7	正常	0	女
6.85	正常	0	女
6.64	正常	0	女
5.89	正常	0	女
5.2	正常	0	女
5.49	正常	0	女
5.89	正常	0	男
5.23	正常	0	女
5.11	正常	0	男
6.36	正常	0	男
6.29	正常	0	女
5.75	正常	0	女
3.72	召回复查	0	女
5.04	正常	0	男
5.34	正常	0	男
5.49	正常	0	男
5.64	正常	0	男
4.59	正常	0	男
5.56	正常	0	男
5.62	正常	0	女
6.94	正常	0	男
5.82	正常	0	女
5.44	正常	0	女
5.98	正常	0	男
6.41	正常	0	男
4.71	正常	0	女
6.9	正常	0	男
6.21	正常	0	女
4.39	正常	0	男
5.54	正常	0	女
6.41	正常	0	女
6.41	正常	0	女
4.6	正常	0	女
5.36	正常	0	女
4.76	正常	0	女
5.44	正常	0	女
4.31	正常	0	女
6.17	正常	0	女
5.76	正常	0	女
6.11	正常	0	女
5.97	正常	0	女
4.83	正常	0	男
7.28	正常	0	男
8.14	正常	0	男
5.99	正常	0	男
5.34	正常	0	男
5.95	正常	0	男
6.9	正常	0	女
5.29	正常	0	女
4.84	正常	0	男
5.53	正常	0	女
5.32	正常	0	男
5.19	正常	0	男
5.4	正常	0	女
6.35	正常	0	男
7.61	正常	0	男
4.89	正常	0	男
5.45	正常	0	男
6.08	正常	0	女
4.51	正常	0	男
5.21	正常	0	男
5.09	正常	0	男
4.85	正常	0	男
5.71	正常	0	男
6.12	正常	0	男
6.41	正常	0	女
5.67	正常	0	男
4.66	正常	0	男
4.98	正常	0	男
4.56	正常	0	女
5.85	正常	0	女
4.9	正常	0	男
5.64	正常	0	女
4.66	正常	0	女
4.92	正常	0	女
5.5	正常	0	女
4.96	正常	0	男
5.77	正常	0	女
6.27	正常	0	女
6.3	正常	0	男
7.7	正常	0	女
6.22	正常	0	男
6.34	正常	0	女
5.55	正常	0	男
7.85	正常	0	男
5.76	正常	0	女
5.19	正常	0	女
6.41	正常	0	男
5.51	正常	0	女
5.18	正常	0	男
6.63	正常	0	女
6.3	正常	0	女
4.16	正常	0	男
4.46	正常	0	女
5.43	正常	0	女
5.04	正常	0	女
4.87	正常	0	女
5.96	正常	0	女
6.14	正常	0	男
6.36	正常	0	女
5.0	正常	0	女
5.02	正常	0	男
5.57	正常	0	女
5.79	正常	0	男
5.13	正常	0	女
5.11	正常	0	女
5.6	正常	0	女
4.88	正常	0	男
5.19	正常	0	女
5.1	正常	0	男
4.03	召回复查	0	女
5.06	正常	0	女
1.52	召回复查	1	男
4.28	正常	0	女
4.51	正常	0	女
5.09	正常	0	女
4.9	正常	0	男
5.44	正常	0	男
4.43	正常	0	女
6.03	正常	0	女
6.91	正常	0	女
5.55	正常	0	男
4.98	正常	0	男
5.55	正常	0	男
5.3	正常	0	男
5.31	正常	0	男
7.58	正常	0	男
5.93	正常	0	女
5.42	正常	0	男
5.76	正常	0	女
6.58	正常	0	男
6.62	正常	0	男
6.17	正常	0	女
5.52	正常	0	女
5.47	正常	0	女
5.21	正常	0	女
4.14	正常	0	男
5.4	正常	0	女
5.83	正常	0	女
6.67	正常	0	男
5.29	正常	0	女
5.92	正常	0	女
5.64	正常	0	女
5.99	正常	0	女
5.43	正常	0	女
5.26	正常	0	女
5.53	正常	0	女
4.89	正常	0	男
5.9	正常	0	男
6.18	正常	0	男
5.64	正常	0	男
6.01	正常	0	男
5.46	正常	0	女
5.68	正常	0	女
6.73	正常	0	男
6.2	正常	0	女
4.82	正常	0	男
5.78	正常	0	男
5.61	正常	0	男
5.45	正常	0	女
5.6	正常	0	女
5.41	正常	0	男
6.4	正常	0	女
5.43	正常	0	女
5.97	正常	0	女
5.28	正常	0	男
0.92	召回复查	1	男
5.87	正常	0	男
4.65	正常	0	女
5.84	正常	0	女
5.36	正常	0	男
5.24	正常	0	男
4.41	正常	0	女
4.36	正常	0	男
4.51	正常	0	女
4.09	正常	0	男
5.37	正常	0	男
5.71	正常	0	男
5.12	正常	0	女
4.78	正常	0	男
4.63	正常	0	男
4.61	正常	0	女
4.58	正常	0	男
5.08	正常	0	男
4.07	正常	0	男
4.08	正常	0	男
4.24	正常	0	女
4.45	正常	0	女
1.04	召回复查	1	男
4.37	正常	0	男
4.8	正常	0	男
4.12	正常	0	男
4.89	正常	0	女
4.81	正常	0	女
5.52	正常	0	女
4.63	正常	0	男
6.98	正常	0	女
4.41	正常	0	女
4.12	正常	0	女
4.23	正常	0	女
4.52	正常	0	男
4.99	正常	0	女
4.36	正常	0	男
4.51	正常	0	男
5.63	正常	0	男
3.94	召回复查	0	女
4.3	正常	0	女
4.16	正常	0	男
4.24	正常	0	男
4.22	正常	0	男
3.02	召回复查	0	女
5.02	正常	0	男
4.71	正常	0	男
4.79	正常	0	女
5.45	正常	0	男
3.83	正常	0	男
4.31	正常	0	女
4.48	正常	0	女
5.24	正常	0	女
4.84	正常	0	女
4.71	正常	0	男
4.15	正常	0	男
5.45	正常	0	女
2.8	召回复查	0	女
7.15	正常	0	女
5.0	正常	0	女
4.72	正常	0	女
5.9	正常	0	女
5.1	正常	0	女
4.7	正常	0	男
4.73	正常	0	男
4.07	召回复查	0	女
4.67	正常	0	男
4.78	正常	0	男
4.13	正常	0	男
4.33	正常	0	男
4.65	正常	0	女
4.73	正常	0	女
4.56	正常	0	女
4.27	正常	0	男
4.2	正常	0	男
4.37	正常	0	女
4.49	正常	0	男
4.43	正常	0	男
4.31	正常	0	男
4.4	正常	0	女
4.37	正常	0	男
3.9	召回复查	0	女
4.98	正常	0	男
4.65	正常	0	男
4.92	正常	0	男
4.97	正常	0	女
4.21	正常	0	男
3.99	正常	0	男
4.31	正常	0	女
3.97	召回复查	0	女
4.65	正常	0	男
4.77	正常	0	男
4.05	正常	0	男
4.85	正常	0	男
4.54	正常	0	女
5.22	正常	0	男
5.1	正常	0	女
5.03	正常	0	男
5.33	正常	0	女
3.71	正常	0	男
3.86	正常	0	男
4.65	正常	0	女
4.52	正常	0	男
3.78	正常	0	男
5.24	正常	0	男
4.24	正常	0	男
4.3	正常	0	女
4.51	正常	0	男
4.48	正常	0	男
5.36	正常	0	女
0.45	召回复查	1	男
4.37	正常	0	男
4.86	正常	0	男
4.36	正常	0	女
4.76	正常	0	女
4.86	正常	0	男
4.77	正常	0	男
4.58	正常	0	女
4.26	正常	0	男
4.44	正常	0	女
4.78	正常	0	女
5.1	正常	0	女
4.56	正常	0	男
4.25	正常	0	男
4.3	正常	0	男
4.06	正常	0	男
5.2	正常	0	女
4.19	正常	0	女
5.36	正常	0	女
4.41	正常	0	男
4.42	正常	0	女
4.73	正常	0	男
4.15	正常	0	男
4.93	正常	0	女
5.61	正常	0	男
4.9	正常	0	女
4.52	正常	0	男
5.39	正常	0	女
5.02	正常	0	男
5.36	正常	0	女
5.73	正常	0	女
4.67	正常	0	男
5.08	正常	0	男
5.85	正常	0	女
4.85	正常	0	男
5.23	正常	0	女
5.27	正常	0	女
4.81	正常	0	男
5.29	正常	0	女
5.18	正常	0	男
4.52	正常	0	男
4.62	正常	0	女
5.13	正常	0	男
3.96	正常	0	男
4.15	正常	0	女
4.79	正常	0	女
4.16	正常	0	男
7.03	正常	0	男
5.62	正常	0	女
5.68	正常	0	女
4.83	正常	0	男
5.38	正常	0	女
4.95	正常	0	男
5.74	正常	0	男
4.49	正常	0	女
5.01	正常	0	男
5.0	正常	0	女
5.98	正常	0	女
5.53	正常	0	女
5.35	正常	0	男
5.62	正常	0	男
4.48	正常	0	男
4.71	正常	0	男
5.52	正常	0	女
4.85	正常	0	男
5.8	正常	0	男
5.54	正常	0	男
5.07	正常	0	男
5.49	正常	0	男
5.76	正常	0	女
5.02	正常	0	女
4.47	正常	0	男
5.63	正常	0	女
5.27	正常	0	女
5.02	正常	0	女
5.34	正常	0	男
5.02	正常	0	男
5.88	正常	0	男
5.87	正常	0	女
5.81	正常	0	男
5.26	正常	0	男
5.53	正常	0	女
5.65	正常	0	男
4.7	正常	0	女
5.29	正常	0	男
5.01	正常	0	女
5.85	正常	0	女
6.02	正常	0	女
6.13	正常	0	女
5.14	正常	0	女
5.46	正常	0	女
4.99	正常	0	男
5.49	正常	0	女
4.91	正常	0	男
6.19	正常	0	男
4.57	正常	0	男
5.05	正常	0	男
[truncated: 14,711 more rows]

## Sheet: summer
G6PD实验值	G6PD实验结论	group	性别
5.05	正常	0	女
4.82	正常	0	女
4.87	正常	0	女
4.82	正常	0	女
5.07	正常	0	男
4.2	正常	0	女
4.81	正常	0	女
4.15	正常	0	男
4.69	正常	0	女
5.26	正常	0	男
5.14	正常	0	女
4.97	正常	0	男
4.33	正常	0	女
4.64	正常	0	男
5.06	正常	0	男
5.05	正常	0	男
5.0	正常	0	男
4.3	正常	0	男
4.75	正常	0	男
5.27	正常	0	男
4.93	正常	0	女
5.89	正常	0	女
5.76	正常	0	女
6.33	正常	0	男
5.39	正常	0	男
5.36	正常	0	女
5.37	正常	0	女
6.4	正常	0	女
6.15	正常	0	男
5.71	正常	0	男
5.68	正常	0	女
4.34	正常	0	男
4.97	正常	0	男
4.91	正常	0	男
4.48	正常	0	男
4.82	正常	0	男
5.95	正常	0	女
4.81	正常	0	男
8.43	正常	0	男
4.93	正常	0	女
5.42	正常	0	女
4.98	正常	0	女
4.49	正常	0	女
3.09	召回复查	0	女
4.95	正常	0	男
7.93	正常	0	女
5.6	正常	0	女
5.25	正常	0	男
4.97	正常	0	女
5.28	正常	0	男
5.22	正常	0	女
4.99	正常	0	女
4.57	正常	0	男
5.89	正常	0	男
5.96	正常	0	男
6.1	正常	0	男
5.97	正常	0	女
6.35	正常	0	男
5.34	正常	0	男
5.25	正常	0	女
5.43	正常	0	男
5.66	正常	0	女
5.33	正常	0	女
5.24	正常	0	女
5.32	正常	0	男
4.56	正常	0	男
5.0	正常	0	男
5.51	正常	0	男
5.51	正常	0	女
4.39	正常	0	男
5.25	正常	0	女
5.05	正常	0	男
5.24	正常	0	女
5.41	正常	0	女
5.41	正常	0	女
5.23	正常	0	男
5.52	正常	0	男
5.41	正常	0	女
5.39	正常	0	男
5.53	正常	0	男
6.44	正常	0	男
6.51	正常	0	男
7.29	正常	0	男
5.84	正常	0	男
7.47	正常	0	男
6.47	正常	0	男
7.34	正常	0	女
6.31	正常	0	女
7.86	正常	0	女
6.98	正常	0	男
6.43	正常	0	女
6.15	正常	0	女
5.46	正常	0	女
5.56	正常	0	男
6.4	正常	0	女
5.17	正常	0	男
4.89	正常	0	男
5.82	正常	0	女
6.32	正常	0	男
4.96	正常	0	男
5.35	正常	0	女
4.51	正常	0	男
4.97	正常	0	女
4.81	正常	0	男
3.97	正常	0	男
5.13	正常	0	男
5.0	正常	0	女
6.02	正常	0	男
6.22	正常	0	男
5.05	正常	0	男
5.12	正常	0	男
4.84	正常	0	男
5.46	正常	0	男
5.73	正常	0	女
3.6	召回复查	0	女
6.14	正常	0	女
4.86	正常	0	女
4.67	正常	0	女
4.37	正常	0	男
5.34	正常	0	男
5.62	正常	0	男
6.07	正常	0	女
6.15	正常	0	男
5.9	正常	0	男
5.75	正常	0	女
4.69	正常	0	男
5.93	正常	0	男
5.12	正常	0	女
4.88	正常	0	女
5.8	正常	0	男
4.8	正常	0	女
4.81	正常	0	男
4.8	正常	0	男
4.31	正常	0	男
4.0	正常	0	男
3.8	正常	0	男
4.53	正常	0	男
4.48	正常	0	男
4.95	正常	0	女
4.68	正常	0	女
4.5	正常	0	男
4.16	正常	0	男
3.99	正常	0	男
5.08	正常	0	男
5.53	正常	0	女
5.15	正常	0	男
4.65	正常	0	男
4.84	正常	0	女
5.43	正常	0	女
4.81	正常	0	男
5.38	正常	0	男
5.24	正常	0	男
4.91	正常	0	女
5.6	正常	0	女
4.21	正常	0	男
5.4	正常	0	男
4.85	正常	0	男
4.08	召回复查	0	女
5.78	正常	0	男
4.72	正常	0	男
5.45	正常	0	女
5.19	正常	0	女
4.01	召回复查	0	女
7.84	正常	0	男
3.77	召回复查	0	女
4.0	正常	0	男
3.89	召回复查	0	女
4.29	正常	0	男
4.6	正常	0	女
4.55	正常	0	男
5.4	正常	0	女
4.75	正常	0	女
4.63	正常	0	男
4.66	正常	0	男
4.63	正常	0	女
4.31	正常	0	女
4.07	召回复查	0	女
5.03	正常	0	男
5.44	正常	0	女
4.87	正常	0	男
4.71	正常	0	男
4.99	正常	0	男
4.79	正常	0	男
4.49	正常	0	女
4.45	正常	0	女
4.26	正常	0	女
4.95	正常	0	女
4.24	正常	0	女
4.51	正常	0	女
5.18	正常	0	男
4.41	正常	0	男
3.75	正常	0	男
5.77	正常	0	男
5.14	正常	0	女
5.7	正常	0	女
5.06	正常	0	男
5.6	正常	0	女
5.58	正常	0	女
5.32	正常	0	男
4.89	正常	0	女
5.16	正常	0	女
5.32	正常	0	女
5.3	正常	0	男
5.43	正常	0	女
5.54	正常	0	女
5.08	正常	0	男
5.07	正常	0	男
5.13	正常	0	女
3.47	召回复查	0	女
5.06	正常	0	女
5.01	正常	0	男
5.34	正常	0	女
6.34	正常	0	女
5.71	正常	0	男
6.18	正常	0	男
6.22	正常	0	女
5.59	正常	0	男
4.52	正常	0	女
5.19	正常	0	男
5.01	正常	0	男
5.31	正常	0	女
5.14	正常	0	女
6.28	正常	0	女
6.34	正常	0	女
6.17	正常	0	男
6.22	正常	0	女
5.84	正常	0	男
6.26	正常	0	男
6.97	正常	0	女
6.72	正常	0	男
5.79	正常	0	女
5.43	正常	0	男
5.14	正常	0	男
5.0	正常	0	男
4.95	正常	0	女
5.28	正常	0	女
6.11	正常	0	男
6.05	正常	0	男
5.03	正常	0	男
4.71	正常	0	男
5.8	正常	0	女
5.17	正常	0	女
5.8	正常	0	女
7.37	正常	0	女
5.93	正常	0	女
7.17	正常	0	女
5.77	正常	0	男
4.76	正常	0	女
4.97	正常	0	女
5.12	正常	0	女
6.31	正常	0	男
6.0	正常	0	女
5.53	正常	0	女
5.8	正常	0	男
5.63	正常	0	女
5.4	正常	0	男
6.31	正常	0	女
6.29	正常	0	女
5.86	正常	0	女
5.32	正常	0	女
5.19	正常	0	女
5.57	正常	0	女
7.25	正常	0	男
7.08	正常	0	男
5.6	正常	0	女
5.71	正常	0	男
5.26	正常	0	男
7.04	正常	0	男
5.72	正常	0	男
5.3	正常	0	男
5.47	正常	0	女
5.07	正常	0	男
5.05	正常	0	女
5.37	正常	0	男
5.19	正常	0	女
5.39	正常	0	女
5.61	正常	0	女
6.03	正常	0	男
6.07	正常	0	女
6.56	正常	0	女
5.9	正常	0	男
6.23	正常	0	女
5.28	正常	0	女
0.73	召回复查	0	男
5.16	正常	0	女
6.16	正常	0	男
5.16	正常	0	女
5.59	正常	0	男
5.24	正常	0	男
5.7	正常	0	男
6.02	正常	0	男
5.8	正常	0	男
5.54	正常	0	男
5.95	正常	0	女
5.29	正常	0	男
5.57	正常	0	男
5.95	正常	0	女
5.58	正常	0	男
5.29	正常	0	男
5.27	正常	0	女
5.05	正常	0	男
5.06	正常	0	男
5.2	正常	0	女
6.05	正常	0	男
5.14	正常	0	男
5.1	正常	0	女
4.76	正常	0	女
5.05	正常	0	女
5.7	正常	0	女
6.81	正常	0	女
5.49	正常	0	女
5.26	正常	0	男
5.19	正常	0	男
5.86	正常	0	女
4.61	正常	0	女
6.15	正常	0	女
4.73	正常	0	女
4.95	正常	0	男
5.35	正常	0	女
5.14	正常	0	女
4.22	正常	0	男
4.58	正常	0	男
4.53	正常	0	女
4.29	正常	0	女
4.43	正常	0	女
4.21	正常	0	男
4.55	正常	0	女
4.7	正常	0	男
4.51	正常	0	男
4.81	正常	0	男
5.32	正常	0	男
5.14	正常	0	男
4.31	正常	0	女
5.05	正常	0	男
6.82	正常	0	女
4.22	正常	0	男
4.56	正常	0	女
5.71	正常	0	男
4.68	正常	0	女
4.33	正常	0	男
4.15	正常	0	女
4.61	正常	0	女
4.81	正常	0	男
4.13	正常	0	女
4.8	正常	0	女
4.88	正常	0	男
5.17	正常	0	男
4.76	正常	0	男
5.0	正常	0	女
5.01	正常	0	男
5.0	正常	0	男
5.12	正常	0	男
6.24	正常	0	女
5.14	正常	0	男
5.34	正常	0	女
5.11	正常	0	女
5.71	正常	0	女
5.53	正常	0	男
5.78	正常	0	女
5.66	正常	0	男
5.92	正常	0	男
5.64	正常	0	女
5.92	正常	0	女
4.45	正常	0	男
5.6	正常	0	女
5.33	正常	0	女
5.84	正常	0	男
5.92	正常	0	男
5.68	正常	0	女
4.91	正常	0	男
5.73	正常	0	男
6.11	正常	0	男
5.77	正常	0	女
5.6	正常	0	女
5.54	正常	0	女
5.33	正常	0	女
5.03	正常	0	男
4.71	正常	0	女
4.53	正常	0	女
4.64	正常	0	女
4.05	正常	0	男
4.36	正常	0	女
4.18	正常	0	男
4.93	正常	0	男
4.41	正常	0	女
5.93	正常	0	男
4.97	正常	0	女
5.91	正常	0	女
4.69	正常	0	女
6.13	正常	0	女
5.34	正常	0	女
4.7	正常	0	女
5.21	正常	0	女
5.65	正常	0	女
5.75	正常	0	女
6.17	正常	0	女
6.43	正常	0	男
5.59	正常	0	女
6.02	正常	0	女
5.81	正常	0	女
5.21	正常	0	女
6.66	正常	0	女
5.27	正常	0	男
6.43	正常	0	男
6.32	正常	0	女
6.0	正常	0	男
7.0	正常	0	女
6.55	正常	0	女
6.36	正常	0	女
6.7	正常	0	男
6.03	正常	0	男
5.49	正常	0	男
5.32	正常	0	男
5.1	正常	0	男
5.75	正常	0	男
5.18	正常	0	男
5.89	正常	0	男
5.56	正常	0	女
5.3	正常	0	男
5.55	正常	0	女
5.73	正常	0	男
5.56	正常	0	男
5.46	正常	0	男
5.62	正常	0	男
7.86	正常	0	女
6.07	正常	0	女
5.54	正常	0	男
5.74	正常	0	男
5.48	正常	0	女
5.01	正常	0	女
6.01	正常	0	女
4.94	正常	0	女
4.76	正常	0	男
4.16	正常	0	女
4.97	正常	0	男
5.13	正常	0	女
5.06	正常	0	女
4.83	正常	0	男
4.84	正常	0	女
5.24	正常	0	男
4.32	正常	0	女
4.76	正常	0	男
4.99	正常	0	女
5.16	正常	0	男
5.72	正常	0	男
4.99	正常	0	男
7.23	正常	0	男
5.08	正常	0	女
4.48	正常	0	男
5.3	正常	0	男
4.6	正常	0	男
5.01	正常	0	女
4.81	正常	0	女
4.17	正常	0	男
5.17	正常	0	男
3.86	召回复查	0	女
5.6	正常	0	女
4.96	正常	0	男
5.13	正常	0	男
8.4	正常	0	男
5.59	正常	0	女
5.24	正常	0	男
4.68	正常	0	女
5.23	正常	0	男
5.35	正常	0	男
4.99	正常	0	女
5.92	正常	0	女
4.51	正常	0	男
5.56	正常	0	男
4.03	正常	0	男
4.37	正常	0	男
3.95	正常	0	男
4.1	召回复查	0	女
4.17	正常	0	男
4.63	正常	0	男
5.28	正常	0	男
5.32	正常	0	女
3.99	召回复查	0	女
4.54	正常	0	女
4.08	召回复查	1	女
5.2	正常	0	男
4.87	正常	0	男
4.93	正常	0	男
3.78	召回复查	0	女
4.04	正常	0	男
4.45	正常	0	男
4.15	正常	0	女
3.84	正常	0	男
4.76	正常	0	女
6.2	正常	0	男
4.83	正常	0	女
4.02	正常	0	男
4.6	正常	0	女
3.2	召回复查	0	女
4.2	正常	0	男
4.49	正常	0	男
4.66	正常	0	男
4.63	正常	0	女
4.6	正常	0	男
4.87	正常	0	男
6.12	正常	0	男
5.11	正常	0	女
5.19	正常	0	女
4.35	正常	0	男
4.73	正常	0	女
4.09	正常	0	男
5.41	正常	0	女
3.61	正常	0	男
3.69	召回复查	1	女
3.54	召回复查	0	女
3.87	正常	0	男
3.29	正常	0	男
4.05	正常	0	男
4.71	正常	0	男
4.45	正常	0	男
4.37	正常	0	男
4.5	正常	0	男
4.59	正常	0	女
4.81	正常	0	女
4.62	正常	0	男
4.91	正常	0	女
4.91	正常	0	女
4.56	正常	0	女
4.71	正常	0	男
4.63	正常	0	男
5.08	正常	0	女
5.28	正常	0	男
4.2	正常	0	男
6.08	正常	0	男
5.62	正常	0	男
6.1	正常	0	男
4.4	正常	0	男
4.5	正常	0	男
4.15	正常	0	女
5.17	正常	0	女
4.88	正常	0	女
4.76	正常	0	男
4.87	正常	0	女
4.68	正常	0	女
4.79	正常	0	男
7.67	正常	0	女
6.0	正常	0	女
5.08	正常	0	男
5.16	正常	0	男
4.82	正常	0	男
4.31	正常	0	女
5.26	正常	0	男
4.45	正常	0	男
5.29	正常	0	男
5.18	正常	0	女
4.87	正常	0	女
4.81	正常	0	女
4.73	正常	0	男
4.66	正常	0	女
5.56	正常	0	女
5.4	正常	0	女
5.0	正常	0	男
5.56	正常	0	女
4.75	正常	0	男
5.35	正常	0	男
5.87	正常	0	男
5.73	正常	0	女
4.99	正常	0	男
5.54	正常	0	男
5.73	正常	0	女
5.71	正常	0	男
5.22	正常	0	男
4.93	正常	0	男
5.79	正常	0	男
5.53	正常	0	男
4.92	正常	0	女
5.49	正常	0	男
5.35	正常	0	女
4.58	正常	0	男
5.26	正常	0	男
5.56	正常	0	女
5.1	正常	0	男
4.81	正常	0	女
5.05	正常	0	男
5.14	正常	0	女
5.76	正常	0	男
5.21	正常	0	男
5.24	正常	0	女
5.03	正常	0	男
5.26	正常	0	女
5.33	正常	0	男
4.74	正常	0	女
5.65	正常	0	男
5.31	正常	0	男
5.11	正常	0	男
4.98	正常	0	男
5.44	正常	0	男
5.25	正常	0	男
5.1	正常	0	男
5.2	正常	0	女
4.84	正常	0	男
5.39	正常	0	女
4.27	正常	0	男
4.41	正常	0	女
4.73	正常	0	男
5.96	正常	0	女
5.37	正常	0	女
5.61	正常	0	男
5.76	正常	0	男
4.92	正常	0	男
4.98	正常	0	男
5.12	正常	0	女
5.61	正常	0	女
4.63	正常	0	男
5.82	正常	0	男
5.11	正常	0	女
5.21	正常	0	男
5.2	正常	0	女
5.97	正常	0	女
5.55	正常	0	男
6.13	正常	0	女
5.1	正常	0	男
4.85	正常	0	男
4.81	正常	0	男
5.25	正常	0	男
5.23	正常	0	女
5.0	正常	0	女
5.31	正常	0	女
5.27	正常	0	女
5.58	正常	0	女
5.15	正常	0	男
1.1	召回复查	0	男
4.53	正常	0	女
4.86	正常	0	男
1.14	召回复查	1	男
4.74	正常	0	女
4.87	正常	0	男
3.81	正常	0	男
5.02	正常	0	男
5.67	正常	0	男
6.27	正常	0	女
5.22	正常	0	男
4.44	正常	0	女
5.09	正常	0	女
5.27	正常	0	女
4.89	正常	0	男
4.83	正常	0	女
4.88	正常	0	男
5.59	正常	0	女
4.69	正常	0	女
4.59	正常	0	男
5.24	正常	0	女
5.69	正常	0	女
5.44	正常	0	女
4.76	正常	0	女
4.84	正常	0	男
4.99	正常	0	男
5.11	正常	0	男
4.8	正常	0	男
5.57	正常	0	女
5.22	正常	0	女
5.41	正常	0	女
6.03	正常	0	女
5.82	正常	0	女
5.08	正常	0	男
6.28	正常	0	女
5.79	正常	0	女
6.34	正常	0	女
7.13	正常	0	女
5.5	正常	0	男
5.16	正常	0	男
5.07	正常	0	男
5.24	正常	0	女
5.04	正常	0	女
5.44	正常	0	女
5.32	正常	0	女
4.94	正常	0	男
5.28	正常	0	男
5.18	正常	0	男
5.4	正常	0	女
4.96	正常	0	女
5.27	正常	0	男
5.39	正常	0	女
4.91	正常	0	女
4.81	正常	0	男
4.71	正常	0	女
5.74	正常	0	男
5.05	正常	0	男
5.45	正常	0	男
5.91	正常	0	男
5.31	正常	0	女
5.2	正常	0	男
5.74	正常	0	女
5.76	正常	0	女
5.38	正常	0	女
6.07	正常	0	男
5.22	正常	0	男
4.47	正常	0	男
5.04	正常	0	男
5.95	正常	0	男
4.86	正常	0	男
4.77	正常	0	男
6.02	正常	0	女
5.1	正常	0	女
5.04	正常	0	男
5.02	正常	0	男
5.61	正常	0	男
5.19	正常	0	男
5.28	正常	0	男
5.08	正常	0	女
4.22	正常	0	男
5.07	正常	0	女
4.7	正常	0	女
5.19	正常	0	男
5.44	正常	0	男
5.58	正常	0	男
4.52	正常	0	男
6.16	正常	0	男
5.01	正常	0	男
4.91	正常	0	男
5.02	正常	0	女
4.64	正常	0	男
4.53	正常	0	男
5.08	正常	0	女
5.21	正常	0	男
4.71	正常	0	男
5.46	正常	0	女
5.29	正常	0	男
5.04	正常	0	男
5.07	正常	0	女
4.89	正常	0	女
4.54	正常	0	女
4.98	正常	0	女
5.31	正常	0	女
5.55	正常	0	男
4.64	正常	0	男
5.02	正常	0	男
5.41	正常	0	男
5.22	正常	0	女
4.61	正常	0	女
4.9	正常	0	男
4.02	正常	0	男
4.62	正常	0	男
4.44	正常	0	女
4.58	正常	0	男
5.0	正常	0	男
4.53	正常	0	女
4.34	正常	0	男
4.46	正常	0	女
4.88	正常	0	女
4.5	正常	0	女
4.99	正常	0	女
4.9	正常	0	男
3.73	正常	0	男
4.22	正常	0	女
4.03	正常	0	男
4.15	正常	0	男
4.87	正常	0	女
4.09	正常	0	男
4.47	正常	0	男
3.85	正常	0	男
4.19	正常	0	男
4.93	正常	0	女
5.58	正常	0	女
7.21	正常	0	男
5.33	正常	0	男
5.53	正常	0	女
4.8	正常	0	男
5.79	正常	0	女
4.91	正常	0	女
5.54	正常	0	女
5.06	正常	0	女
5.36	正常	0	男
4.29	正常	0	男
5.27	正常	0	女
4.92	正常	0	男
4.34	正常	0	男
5.11	正常	0	男
5.35	正常	0	男
5.78	正常	0	女
5.22	正常	0	女
6.02	正常	0	女
6.21	正常	0	女
5.73	正常	0	男
4.91	正常	0	女
5.33	正常	0	女
6.59	正常	0	女
4.99	正常	0	男
5.9	正常	0	男
5.46	正常	0	女
5.47	正常	0	男
5.05	正常	0	男
5.4	正常	0	女
4.66	正常	0	女
5.81	正常	0	男
5.06	正常	0	男
5.28	正常	0	男
5.64	正常	0	男
5.77	正常	0	女
6.83	正常	0	女
5.35	正常	0	女
5.57	正常	0	男
6.34	正常	0	男
6.03	正常	0	男
6.18	正常	0	男
5.28	正常	0	男
4.73	正常	0	男
5.03	正常	0	女
5.39	正常	0	男
5.95	正常	0	男
5.78	正常	0	男
10.14	正常	0	女
5.46	正常	0	男
6.12	正常	0	女
5.25	正常	0	女
5.58	正常	0	女
5.69	正常	0	男
6.07	正常	0	女
5.63	正常	0	女
5.23	正常	0	男
5.86	正常	0	男
5.36	正常	0	男
5.11	正常	0	男
5.67	正常	0	男
5.52	正常	0	男
5.63	正常	0	男
5.0	正常	0	男
5.8	正常	0	女
5.17	正常	0	男
5.8	正常	0	女
6.32	正常	0	男
6.94	正常	0	男
5.69	正常	0	女
6.1	正常	0	女
5.03	正常	0	男
5.65	正常	0	男
5.6	正常	0	男
5.61	正常	0	女
7.27	正常	0	男
5.7	正常	0	男
5.71	正常	0	女
4.76	正常	0	女
5.31	正常	0	男
5.23	正常	0	男
5.0	正常	0	男
4.84	正常	0	女
5.81	正常	0	女
6.07	正常	0	男
5.27	正常	0	男
4.86	正常	0	男
4.96	正常	0	男
5.82	正常	0	男
4.61	正常	0	女
4.72	正常	0	女
5.3	正常	0	女
4.78	正常	0	男
5.3	正常	0	女
4.9	正常	0	女
4.78	正常	0	男
5.02	正常	0	女
5.51	正常	0	女
5.49	正常	0	男
5.69	正常	0	男
7.14	正常	0	女
4.54	正常	0	男
5.09	正常	0	男
4.1	召回复查	0	女
4.83	正常	0	男
5.39	正常	0	女
6.26	正常	0	男
5.74	正常	0	女
5.27	正常	0	女
4.76	正常	0	男
1.01	召回复查	1	男
5.45	正常	0	女
5.68	正常	0	女
5.54	正常	0	男
5.23	正常	0	男
4.93	正常	0	男
4.91	正常	0	男
4.85	正常	0	女
4.92	正常	0	男
4.9	正常	0	女
5.09	正常	0	男
4.75	正常	0	男
4.46	正常	0	男
5.82	正常	0	女
4.4	正常	0	男
5.23	正常	0	男
5.19	正常	0	男
4.14	正常	0	女
4.84	正常	0	女
4.82	正常	0	男
4.65	正常	0	女
4.51	正常	0	女
4.55	正常	0	男
4.78	正常	0	男
4.85	正常	0	男
5.01	正常	0	男
5.17	正常	0	女
5.07	正常	0	男
5.53	正常	0	女
6.81	正常	0	女
5.05	正常	0	男
5.09	正常	0	男
6.02	正常	0	男
4.14	正常	0	男
5.27	正常	0	女
4.51	正常	0	女
4.52	正常	0	男
5.69	正常	0	女
5.15	正常	0	男
5.17	正常	0	男
4.99	正常	0	男
3.94	召回复查	0	女
3.65	正常	0	男
4.51	正常	0	女
4.44	正常	0	女
4.67	正常	0	男
4.29	正常	0	男
5.81	正常	0	女
5.2	正常	0	男
6.42	正常	0	女
5.31	正常	0	男
4.84	正常	0	男
5.7	正常	0	男
5.32	正常	0	男
4.71	正常	0	男
5.29	正常	0	男
4.71	正常	0	女
4.76	正常	0	女
4.41	正常	0	男
3.97	正常	0	男
4.49	正常	0	女
4.31	正常	0	男
4.01	召回复查	0	女
4.22	正常	0	男
4.13	正常	0	男
4.23	正常	0	男
4.46	正常	0	男
4.13	正常	0	男
4.63	正常	0	男
4.26	正常	0	男
5.07	正常	0	女
4.42	正常	0	男
4.76	正常	0	男
4.67	正常	0	男
3.94	正常	0	男
4.72	正常	0	男
4.93	正常	0	男
4.24	正常	0	男
4.77	正常	0	男
4.07	正常	0	男
3.59	正常	0	男
4.18	正常	0	女
4.36	正常	0	男
3.84	召回复查	0	女
4.25	正常	0	女
4.43	正常	0	男
4.23	正常	0	女
4.35	正常	0	女
4.12	正常	0	男
3.95	正常	0	男
1.16	召回复查	0	男
4.15	正常	0	女
4.21	正常	0	男
5.07	正常	0	女
4.23	正常	0	男
3.37	召回复查	0	女
4.25	正常	0	女
4.4	正常	0	男
4.23	正常	0	男
4.45	正常	0	女
4.87	正常	0	女
5.04	正常	0	男
4.82	正常	0	男
5.4	正常	0	男
4.84	正常	0	男
4.82	正常	0	男
4.46	正常	0	女
4.67	正常	0	男
4.71	正常	0	女
4.68	正常	0	男
5.37	正常	0	男
0.74	召回复查	0	女
4.96	正常	0	男
4.14	正常	0	男
4.41	正常	0	女
5.12	正常	0	女
4.23	正常	0	女
4.33	正常	0	男
4.45	正常	0	女
4.43	正常	0	男
4.6	正常	0	女
3.62	召回复查	0	女
5.34	正常	0	女
4.8	正常	0	女
4.78	正常	0	男
3.57	正常	0	男
3.77	召回复查	0	女
4.6	正常	0	女
4.92	正常	0	男
4.34	正常	0	女
4.41	正常	0	男
4.4	正常	0	女
4.5	正常	0	女
4.4	正常	0	男
4.43	正常	0	男
4.39	正常	0	男
4.84	正常	0	男
4.38	正常	0	女
4.91	正常	0	女
5.1	正常	0	女
5.37	正常	0	男
4.77	正常	0	女
4.36	正常	0	女
4.97	正常	0	女
4.24	正常	0	男
4.24	正常	0	女
4.58	正常	0	女
5.25	正常	0	男
4.71	正常	0	女
5.2	正常	0	女
4.72	正常	0	女
5.16	正常	0	男
4.07	召回复查	0	女
4.69	正常	0	女
5.32	正常	0	男
5.23	正常	0	男
5.19	正常	0	女
5.31	正常	0	女
5.56	正常	0	男
5.41	正常	0	男
5.31	正常	0	男
5.37	正常	0	女
4.77	正常	0	女
4.62	正常	0	男
4.9	正常	0	女
4.15	正常	0	女
3.09	召回复查	0	女
0.54	召回复查	1	男
8.02	正常	0	男
5.61	正常	0	女
6.72	正常	0	女
6.73	正常	0	男
5.02	正常	0	女
4.8	正常	0	女
5.32	正常	0	男
4.35	正常	0	男
4.58	正常	0	男
4.69	正常	0	女
4.13	正常	0	男
5.68	正常	0	女
6.25	正常	0	女
5.19	正常	0	男
5.48	正常	0	女
6.47	正常	0	男
5.09	正常	0	男
5.08	正常	0	女
4.53	正常	0	女
5.34	正常	0	男
4.77	正常	0	女
5.32	正常	0	女
4.81	正常	0	女
4.53	正常	0	男
4.17	正常	0	男
4.96	正常	0	女
4.18	正常	0	男
4.23	正常	0	男
4.13	正常	0	女
4.17	正常	0	男
4.07	正常	0	男
4.7	正常	0	女
4.19	正常	0	男
4.52	正常	0	男
3.55	正常	0	男
4.02	正常	0	男
3.98	召回复查	1	女
4.33	正常	0	女
4.62	正常	0	女
4.4	正常	0	男
4.0	召回复查	0	女
4.2	正常	0	男
4.5	正常	0	男
4.12	正常	0	男
4.71	正常	0	女
3.92	正常	0	男
3.86	召回复查	0	女
4.86	正常	0	女
4.77	正常	0	男
4.39	正常	0	女
4.31	正常	0	男
4.67	正常	0	女
4.16	正常	0	男
4.13	正常	0	女
3.94	正常	0	男
4.44	正常	0	女
4.31	正常	0	男
4.29	正常	0	女
4.16	正常	0	男
4.05	正常	0	男
4.42	正常	0	男
4.18	正常	0	男
3.78	召回复查	0	女
3.51	召回复查	0	女
4.14	正常	0	女
4.53	正常	0	女
4.09	召回复查	1	女
4.85	正常	0	男
3.61	正常	0	男
4.31	正常	0	女
4.49	正常	0	男
4.39	正常	0	男
4.67	正常	0	男
4.82	正常	0	男
4.41	正常	0	男
5.6	正常	0	男
5.26	正常	0	男
6.91	正常	0	女
4.33	正常	0	男
4.9	正常	0	男
4.42	正常	0	男
4.44	正常	0	男
4.44	正常	0	女
5.48	正常	0	男
4.34	正常	0	男
5.48	正常	0	男
7.44	正常	0	男
5.23	正常	0	男
7.02	正常	0	男
4.93	正常	0	男
3.94	召回复查	0	女
4.24	正常	0	男
4.18	正常	0	男
4.47	正常	0	女
4.86	正常	0	女
4.93	正常	0	男
5.4	正常	0	男
5.28	正常	0	女
5.82	正常	0	男
5.89	正常	0	女
5.15	正常	0	男
5.03	正常	0	男
5.3	正常	0	男
5.74	正常	0	男
6.86	正常	0	男
4.64	正常	0	女
5.59	正常	0	女
5.37	正常	0	女
5.17	正常	0	男
4.85	正常	0	男
5.62	正常	0	女
5.32	正常	0	女
5.93	正常	0	女
3.53	召回复查	0	女
4.81	正常	0	女
5.08	正常	0	女
5.1	正常	0	女
6.89	正常	0	女
7.06	正常	0	女
7.55	正常	0	女
6.59	正常	0	男
5.77	正常	0	女
6.25	正常	0	女
5.68	正常	0	男
7.69	正常	0	女
6.56	正常	0	男
5.31	正常	0	女
3.88	召回复查	0	女
4.29	正常	0	男
4.86	正常	0	女
4.23	正常	0	女
4.99	正常	0	男
5.83	正常	0	男
5.02	正常	0	女
5.75	正常	0	男
4.17	正常	0	男
4.4	正常	0	女
4.24	正常	0	女
4.31	正常	0	女
3.77	召回复查	0	女
4.55	正常	0	男
4.19	正常	0	男
4.11	正常	0	女
4.53	正常	0	女
7.24	正常	0	男
5.7	正常	0	女
5.16	正常	0	男
5.07	正常	0	女
4.91	正常	0	女
4.55	正常	0	男
4.01	召回复查	0	女
4.91	正常	0	男
5.34	正常	0	男
5.1	正常	0	女
4.6	正常	0	女
4.34	正常	0	女
4.05	正常	0	男
4.88	正常	0	男
5.8	正常	0	女
5.71	正常	0	男
4.68	正常	0	女
4.22	正常	0	女
4.26	正常	0	男
4.69	正常	0	女
5.87	正常	0	男
4.92	正常	0	男
5.6	正常	0	女
4.52	正常	0	女
4.78	正常	0	女
4.91	正常	0	女
5.66	正常	0	女
5.58	正常	0	女
5.71	正常	0	女
5.6	正常	0	女
5.07	正常	0	男
4.68	正常	0	女
5.28	正常	0	男
4.37	正常	0	女
5.27	正常	0	男
4.85	正常	0	男
4.82	正常	0	男
5.17	正常	0	男
4.86	正常	0	男
4.81	正常	0	男
4.21	正常	0	女
4.31	正常	0	男
4.14	正常	0	男
4.69	正常	0	男
4.95	正常	0	女
5.96	正常	0	男
5.32	正常	0	女
4.67	正常	0	男
5.52	正常	0	女
5.92	正常	0	男
4.64	正常	0	男
4.61	正常	0	男
5.25	正常	0	女
4.4	正常	0	女
4.25	正常	0	男
4.58	正常	0	男
4.28	正常	0	女
4.41	正常	0	男
4.55	正常	0	男
5.27	正常	0	女
6.25	正常	0	女
5.33	正常	0	女
5.41	正常	0	男
4.73	正常	0	男
5.31	正常	0	男
5.36	正常	0	女
4.64	正常	0	男
5.22	正常	0	女
5.28	正常	0	男
5.46	正常	0	男
5.32	正常	0	女
5.84	正常	0	女
5.62	正常	0	女
5.35	正常	0	女
4.68	正常	0	女
5.18	正常	0	女
5.35	正常	0	女
5.66	正常	0	男
6.48	正常	0	男
5.56	正常	0	女
5.19	正常	0	女
5.82	正常	0	女
5.54	正常	0	男
5.93	正常	0	女
5.67	正常	0	男
5.85	正常	0	女
4.81	正常	0	男
5.41	正常	0	女
5.52	正常	0	男
4.19	正常	0	男
5.18	正常	0	男
4.14	正常	0	男
4.99	正常	0	女
5.33	正常	0	女
4.73	正常	0	女
4.45	正常	0	男
4.64	正常	0	女
4.98	正常	0	女
4.67	正常	0	女
4.21	正常	0	男
4.95	正常	0	男
5.92	正常	0	女
5.61	正常	0	男
5.27	正常	0	女
5.38	正常	0	男
5.4	正常	0	男
4.84	正常	0	男
4.65	正常	0	女
4.48	正常	0	女
5.29	正常	0	女
4.74	正常	0	女
4.61	正常	0	男
5.04	正常	0	男
5.19	正常	0	男
4.73	正常	0	女
4.54	正常	0	女
4.63	正常	0	男
4.79	正常	0	女
4.33	正常	0	男
5.11	正常	0	女
4.67	正常	0	男
4.69	正常	0	男
4.43	正常	0	男
3.98	正常	0	男
4.62	正常	0	男
4.98	正常	0	女
4.59	正常	0	男
3.12	召回复查	0	女
4.7	正常	0	男
4.23	正常	0	女
4.75	正常	0	男
4.83	正常	0	女
4.43	正常	0	男
4.77	正常	0	女
4.39	正常	0	男
4.86	正常	0	男
4.38	正常	0	女
5.25	正常	0	女
4.63	正常	0	男
3.98	正常	0	男
4.09	正常	0	男
4.1	召回复查	0	女
4.42	正常	0	男
4.16	正常	0	男
4.75	正常	0	女
4.5	正常	0	男
4.12	正常	0	女
4.11	正常	0	女
4.24	正常	0	女
4.62	正常	0	男
4.5	正常	0	男
3.91	召回复查	0	女
3.67	召回复查	0	女
3.79	召回复查	0	女
3.53	正常	0	男
4.33	正常	0	女
3.76	召回复查	0	女
3.75	正常	0	男
4.14	正常	0	男
3.67	正常	0	男
3.43	正常	0	男
4.46	正常	0	女
3.84	正常	0	男
4.27	正常	0	女
3.92	正常	0	男
3.61	正常	0	男
4.07	正常	0	男
4.12	正常	0	女
3.81	召回复查	0	女
3.74	正常	0	男
4.26	正常	0	女
4.25	正常	0	男
4.44	正常	0	女
4.4	正常	0	女
4.0	正常	0	男
3.73	正常	0	男
4.17	正常	0	男
3.99	召回复查	0	女
4.03	正常	0	男
4.77	正常	0	男
3.98	正常	0	男
4.27	正常	0	女
4.54	正常	0	女
3.98	正常	0	男
3.96	正常	0	男
4.25	正常	0	男
3.73	正常	0	男
3.92	正常	0	男
4.22	正常	0	男
4.24	正常	0	男
4.83	正常	0	女
4.6	正常	0	女
3.92	召回复查	0	女
4.48	正常	0	女
5.17	正常	0	男
4.08	召回复查	0	女
4.18	正常	0	男
4.55	正常	0	女
4.26	正常	0	女
3.83	正常	0	男
4.44	正常	0	男
4.83	正常	0	女
4.72	正常	0	女
4.51	正常	0	女
4.27	正常	0	女
1.38	召回复查	0	男
4.92	正常	0	男
4.12	正常	0	女
3.86	召回复查	0	女
3.2	召回复查	0	女
3.8	召回复查	0	女
4.03	正常	0	男
3.84	召回复查	0	女
4.24	正常	0	男
4.5	正常	0	女
3.65	召回复查	0	女
4.0	召回复查	0	女
4.69	正常	0	男
4.08	召回复查	1	女
4.09	召回复查	1	女
4.09	正常	0	男
4.39	正常	0	男
4.3	正常	0	女
4.29	正常	0	女
4.63	正常	0	女
5.1	正常	0	女
4.2	正常	0	女
4.79	正常	0	女
5.62	正常	0	男
5.1	正常	0	女
4.72	正常	0	男
4.56	正常	0	男
5.0	正常	0	女
4.3	正常	0	男
4.43	正常	0	男
4.8	正常	0	女
5.4	正常	0	男
4.1	正常	0	男
4.19	正常	0	女
4.41	正常	0	女
4.47	正常	0	女
4.71	正常	0	男
4.04	召回复查	1	女
3.91	正常	0	男
4.15	正常	0	男
5.22	正常	0	男
4.2	正常	0	男
4.44	正常	0	女
4.78	正常	0	男
4.96	正常	0	女
3.68	召回复查	0	女
3.67	召回复查	0	男
4.77	正常	0	女
3.83	召回复查	0	女
4.44	正常	0	女
3.25	正常	0	男
4.82	正常	0	男
4.04	正常	0	男
4.34	正常	0	女
5.0	正常	0	女
4.65	正常	0	男
4.49	正常	0	女
3.76	正常	0	男
3.53	正常	0	男
4.15	正常	0	女
4.94	正常	0	男
4.48	正常	0	男
4.42	正常	0	男
3.75	正常	0	男
4.38	正常	0	女
5.05	正常	0	女
5.24	正常	0	男
4.51	正常	0	女
4.95	正常	0	男
5.04	正常	0	女
4.0	召回复查	0	女
3.8	正常	0	男
5.19	正常	0	男
4.63	正常	0	男
5.51	正常	0	女
4.31	正常	0	男
5.17	正常	0	女
4.22	正常	0	男
4.38	正常	0	男
4.85	正常	0	女
4.85	正常	0	女
4.52	正常	0	男
5.1	正常	0	男
3.79	正常	0	男
3.88	召回复查	0	女
3.83	正常	0	男
4.51	正常	0	女
3.86	正常	0	男
4.26	正常	0	女
4.83	正常	0	男
5.47	正常	0	女
4.23	正常	0	男
4.39	正常	0	男
4.29	正常	0	男
4.36	正常	0	男
4.32	正常	0	男
3.73	召回复查	0	女
4.56	正常	0	女
4.39	正常	0	女
4.36	正常	0	女
4.58	正常	0	女
5.25	正常	0	男
4.59	正常	0	男
4.74	正常	0	女
4.48	正常	0	男
5.05	正常	0	男
4.22	正常	0	男
4.32	正常	0	女
3.64	召回复查	0	女
4.39	正常	0	男
3.89	正常	0	男
3.7	正常	0	男
3.99	正常	0	男
4.27	正常	0	女
4.72	正常	0	女
4.21	正常	0	女
4.41	正常	0	男
4.52	正常	0	女
4.73	正常	0	男
4.88	正常	0	男
5.38	正常	0	女
5.39	正常	0	女
4.06	正常	0	男
4.1	召回复查	0	女
3.91	正常	0	男
4.19	正常	0	男
3.76	召回复查	0	女
3.73	正常	0	男
3.53	召回复查	0	女
3.55	召回复查	1	女
3.94	正常	0	男
4.02	召回复查	0	女
5.49	正常	0	男
5.31	正常	0	男
4.68	正常	0	女
4.74	正常	0	女
4.08	召回复查	1	女
3.92	召回复查	1	女
3.85	召回复查	0	女
3.73	正常	0	男
3.74	召回复查	0	女
3.77	正常	0	男
4.46	正常	0	男
4.3	正常	0	女
4.05	正常	0	男
3.85	正常	0	男
5.55	正常	0	女
5.64	正常	0	女
4.88	正常	0	女
4.75	正常	0	男
5.42	正常	0	女
5.48	正常	0	男
4.41	正常	0	男
4.43	正常	0	女
5.25	正常	0	女
5.34	正常	0	男
4.32	正常	0	男
4.21	正常	0	男
4.49	正常	0	男
4.62	正常	0	女
5.03	正常	0	男
4.89	正常	0	男
4.71	正常	0	男
4.8	正常	0	女
5.26	正常	0	女
5.23	正常	0	女
5.22	正常	0	男
5.19	正常	0	男
5.01	正常	0	男
4.94	正常	0	女
4.74	正常	0	女
5.51	正常	0	女
4.93	正常	0	男
5.51	正常	0	女
4.91	正常	0	男
4.69	正常	0	女
5.02	正常	0	女
4.71	正常	0	男
4.68	正常	0	男
4.56	正常	0	男
4.95	正常	0	女
4.65	正常	0	男
5.07	正常	0	男
4.65	正常	0	男
4.23	正常	0	女
5.29	正常	0	男
3.95	正常	0	男
3.76	正常	0	男
4.43	正常	0	女
5.21	正常	0	男
4.99	正常	0	男
5.21	正常	0	女
3.93	正常	0	男
4.04	正常	0	男
5.24	正常	0	女
4.25	正常	0	女
4.24	正常	0	女
4.49	正常	0	女
4.34	正常	0	女
4.53	正常	0	男
5.07	正常	0	女
4.58	正常	0	男
3.71	正常	0	男
3.96	召回复查	0	女
4.27	正常	0	男
4.67	正常	0	女
4.8	正常	0	男
4.26	正常	0	女
3.61	召回复查	0	女
5.6	正常	0	女
4.98	正常	0	女
4.13	正常	0	男
4.28	正常	0	女
4.17	正常	0	男
4.02	召回复查	0	女
4.41	正常	0	男
4.04	正常	0	男
4.19	正常	0	女
4.48	正常	0	女
4.32	正常	0	男
4.79	正常	0	女
4.49	正常	0	女
4.37	正常	0	男
3.64	召回复查	1	女
4.2	正常	0	女
4.0	召回复查	0	女
4.51	正常	0	男
4.08	正常	0	男
4.67	正常	0	男
4.63	正常	0	男
3.51	召回复查	1	女
3.64	召回复查	0	女
4.01	召回复查	1	女
5.0	正常	0	女
5.21	正常	0	男
5.41	正常	0	女
5.01	正常	0	男
4.45	正常	0	男
5.08	正常	0	男
4.63	正常	0	男
4.32	正常	0	女
3.62	正常	0	男
4.56	正常	0	女
4.0	正常	0	男
3.69	正常	0	男
4.43	正常	0	男
3.89	正常	0	男
3.5	正常	0	男
3.72	正常	0	男
3.79	正常	0	男
4.07	正常	0	男
4.97	正常	0	女
4.21	正常	0	女
4.24	正常	0	男
3.82	召回复查	0	女
4.49	正常	0	男
4.2	正常	0	男
5.37	正常	0	男
3.97	正常	0	男
4.44	正常	0	男
4.2	正常	0	女
4.31	正常	0	女
4.35	正常	0	女
4.01	正常	0	男
4.16	正常	0	男
4.08	召回复查	0	女
4.64	正常	0	女
5.69	正常	0	女
3.94	召回复查	0	女
4.17	正常	0	男
4.35	正常	0	男
5.91	正常	0	女
5.25	正常	0	女
5.21	正常	0	男
4.11	正常	0	女
4.8	正常	0	男
4.16	正常	0	女
5.15	正常	0	男
4.5	正常	0	男
4.72	正常	0	男
5.59	正常	0	女
5.02	正常	0	女
4.63	正常	0	女
4.36	正常	0	女
4.32	正常	0	男
4.33	正常	0	男
4.6	正常	0	女
4.91	正常	0	女
6.39	正常	0	女
5.16	正常	0	女
4.22	正常	0	男
4.9	正常	0	女
4.6	正常	0	男
4.7	正常	0	男
4.51	正常	0	男
4.81	正常	0	女
6.26	正常	0	女
6.0	正常	0	女
4.76	正常	0	女
3.45	召回复查	0	女
5.76	正常	0	男
4.39	正常	0	男
5.01	正常	0	男
5.97	正常	0	男
5.53	正常	0	男
5.6	正常	0	女
5.45	正常	0	男
4.81	正常	0	女
5.14	正常	0	男
5.39	正常	0	女
5.09	正常	0	女
5.01	正常	0	男
4.95	正常	0	男
5.43	正常	0	男
4.66	正常	0	男
5.01	正常	0	女
4.58	正常	0	女
5.28	正常	0	男
5.1	正常	0	女
5.17	正常	0	男
5.05	正常	0	男
5.57	正常	0	女
5.26	正常	0	男
6.33	正常	0	男
5.64	正常	0	女
5.66	正常	0	女
6.2	正常	0	女
5.94	正常	0	男
5.84	正常	0	女
4.7	正常	0	女
5.62	正常	0	女
5.55	正常	0	男
4.75	正常	0	男
5.09	正常	0	女
5.37	正常	0	男
5.28	正常	0	女
5.04	正常	0	男
5.25	正常	0	女
5.0	正常	0	男
5.4	正常	0	女
5.07	正常	0	男
5.04	正常	0	女
5.23	正常	0	男
3.73	正常	0	男
3.47	正常	0	男
4.28	正常	0	男
3.98	正常	0	男
4.28	正常	0	女
3.04	正常	0	男
2.89	召回复查	1	女
3.73	正常	0	男
3.68	正常	0	男
3.99	正常	0	男
4.29	正常	0	女
4.22	正常	0	女
4.16	正常	0	男
3.81	召回复查	0	女
3.65	正常	0	男
3.88	召回复查	0	女
3.83	召回复查	0	女
4.69	正常	0	男
4.23	正常	0	男
3.69	召回复查	0	女
3.63	召回复查	0	女
3.91	召回复查	0	女
4.53	正常	0	男
4.26	正常	0	女
4.46	正常	0	女
5.3	正常	0	男
4.21	正常	0	男
4.52	正常	0	女
4.23	正常	0	男
3.79	召回复查	0	女
4.36	正常	0	女
4.11	正常	0	男
4.58	正常	0	女
4.81	正常	0	男
3.67	正常	0	男
3.94	召回复查	0	女
4.36	正常	0	女
4.05	召回复查	1	女
5.65	正常	0	男
4.77	正常	0	女
4.04	召回复查	0	女
3.78	正常	0	男
4.33	正常	0	男
4.5	正常	0	女
4.35	正常	0	男
4.57	正常	0	女
4.8	正常	0	女
4.6	正常	0	男
5.02	正常	0	男
4.67	正常	0	男
4.88	正常	0	男
4.83	正常	0	女
4.55	正常	0	男
4.27	正常	0	女
4.68	正常	0	女
5.13	正常	0	男
4.47	正常	0	男
4.68	正常	0	女
4.17	正常	0	男
4.46	正常	0	男
4.44	正常	0	男
4.57	正常	0	女
5.4	正常	0	男
1.56	召回复查	0	男
4.33	正常	0	男
6.19	正常	0	女
4.39	正常	0	女
4.66	正常	0	女
4.45	正常	0	女
4.81	正常	0	女
4.4	正常	0	男
4.47	正常	0	男
4.73	正常	0	男
4.42	正常	0	男
4.4	正常	0	男
4.65	正常	0	女
4.77	正常	0	男
4.54	正常	0	男
5.35	正常	0	女
5.05	正常	0	男
4.76	正常	0	男
3.99	召回复查	0	女
4.09	召回复查	1	女
4.92	正常	0	男
5.65	正常	0	女
5.26	正常	0	女
4.85	正常	0	女
4.41	正常	0	男
4.82	正常	0	女
5.9	正常	0	男
4.96	正常	0	男
5.45	正常	0	女
4.91	正常	0	男
4.9	正常	0	男
4.45	正常	0	女
4.91	正常	0	男
4.93	正常	0	女
4.88	正常	0	男
3.95	正常	0	男
4.45	正常	0	男
4.12	正常	0	男
4.42	正常	0	男
4.69	正常	0	男
4.67	正常	0	男
4.35	正常	0	女
4.58	正常	0	男
4.56	正常	0	男
3.73	召回复查	0	女
4.11	正常	0	女
4.07	正常	0	男
3.73	正常	0	男
4.06	召回复查	0	女
4.14	正常	0	女
4.3	正常	0	女
4.91	正常	0	男
4.93	正常	0	女
5.71	正常	0	男
5.11	正常	0	女
4.12	正常	0	男
2.85	正常	0	男
3.14	正常	0	男
3.86	召回复查	1	女
3.37	召回复查	0	女
3.74	正常	0	男
3.77	召回复查	1	女
3.47	正常	0	男
4.37	正常	0	男
3.99	召回复查	0	女
3.34	召回复查	0	女
3.45	正常	0	男
3.54	正常	0	男
4.73	正常	0	男
4.23	正常	0	女
4.24	正常	0	男
4.91	正常	0	男
5.06	正常	0	男
4.25	正常	0	女
4.79	正常	0	女
4.69	正常	0	男
4.18	正常	0	男
3.83	正常	0	男
4.64	正常	0	女
4.44	正常	0	女
4.63	正常	0	男
4.7	正常	0	男
5.61	正常	0	男
4.8	正常	0	女
5.47	正常	0	男
5.62	正常	0	男
5.14	正常	0	男
4.8	正常	0	女
4.72	正常	0	男
4.86	正常	0	男
5.05	正常	0	男
5.1	正常	0	男
5.1	正常	0	男
5.28	正常	0	女
5.27	正常	0	女
4.17	正常	0	女
4.9	正常	0	女
3.86	召回复查	0	女
4.35	正常	0	男
4.5	正常	0	男
4.21	正常	0	男
3.83	正常	0	男
4.57	正常	0	男
5.05	正常	0	男
5.01	正常	0	男
5.47	正常	0	女
5.79	正常	0	女
4.49	正常	0	女
5.23	正常	0	男
4.18	正常	0	女
4.51	正常	0	男
4.12	正常	0	女
4.7	正常	0	女
5.88	正常	0	男
4.71	正常	0	女
3.88	正常	0	男
4.72	正常	0	女
4.11	正常	0	女
5.26	正常	0	女
5.05	正常	0	男
4.89	正常	0	女
4.7	正常	0	女
4.9	正常	0	女
4.58	正常	0	男
5.31	正常	0	男
4.2	正常	0	男
4.9	正常	0	女
4.63	正常	0	男
4.74	正常	0	男
5.08	正常	0	女
4.8	正常	0	男
4.44	正常	0	女
5.16	正常	0	女
4.77	正常	0	男
5.9	正常	0	男
5.73	正常	0	男
5.64	正常	0	男
5.22	正常	0	男
4.85	正常	0	女
5.27	正常	0	女
5.11	正常	0	男
4.39	正常	0	男
4.41	正常	0	女
4.01	召回复查	0	女
4.9	正常	0	女
4.11	正常	0	女
5.09	正常	0	女
5.09	正常	0	女
3.44	正常	0	男
3.5	召回复查	0	女
1.42	召回复查	0	男
5.71	正常	0	男
5.96	正常	0	男
5.34	正常	0	女
4.32	正常	0	男
4.52	正常	0	女
4.78	正常	0	女
5.22	正常	0	女
5.36	正常	0	男
4.47	正常	0	女
4.47	正常	0	男
4.58	正常	0	男
4.92	正常	0	女
4.72	正常	0	男
4.74	正常	0	女
4.69	正常	0	男
4.8	正常	0	女
4.35	正常	0	男
5.42	正常	0	男
5.2	正常	0	女
4.89	正常	0	男
4.71	正常	0	女
4.65	正常	0	男
0.77	召回复查	1	男
4.91	正常	0	女
4.81	正常	0	女
5.07	正常	0	男
4.94	正常	0	男
4.79	正常	0	女
4.35	正常	0	男
4.27	正常	0	女
4.06	正常	0	男
4.25	正常	0	男
4.58	正常	0	男
4.52	正常	0	女
4.39	正常	0	男
4.73	正常	0	男
5.93	正常	0	男
4.53	正常	0	女
4.23	正常	0	女
4.09	正常	0	男
5.31	正常	0	女
5.05	正常	0	男
5.33	正常	0	男
5.45	正常	0	女
5.68	正常	0	男
5.09	正常	0	女
5.95	正常	0	男
6.91	正常	0	女
5.12	正常	0	男
5.51	正常	0	女
4.76	正常	0	男
4.48	正常	0	女
4.73	正常	0	女
4.8	正常	0	男
4.24	正常	0	男
4.99	正常	0	女
3.87	正常	0	男
[truncated: 14,477 more rows]

## Sheet: spring
G6PD实验值	G6PD实验结论	group	性别
7.14	正常	0	男
7.37	正常	0	男
2.05	召回复查	0	男
7.21	正常	0	女
7.04	正常	0	男
7.71	正常	0	女
6.82	正常	0	男
7.56	正常	0	女
6.97	正常	0	男
6.58	正常	0	男
7.75	正常	0	男
7.38	正常	0	女
7.16	正常	0	男
7.45	正常	0	女
8.19	正常	0	女
7.96	正常	0	男
7.12	正常	0	男
7.27	正常	0	女
6.77	正常	0	男
6.77	正常	0	男
7.36	正常	0	女
7.59	正常	0	男
7.29	正常	0	男
7.37	正常	0	女
7.97	正常	0	男
8.82	正常	0	女
7.68	正常	0	女
7.16	正常	0	男
6.78	正常	0	女
7.1	正常	0	女
6.95	正常	0	男
7.42	正常	0	男
1.35	召回复查	0	男
7.07	正常	0	男
6.68	正常	0	女
7.76	正常	0	女
7.12	正常	0	男
6.23	正常	0	女
7.14	正常	0	男
7.65	正常	0	女
6.76	正常	0	男
7.1	正常	0	男
7.41	正常	0	女
7.2	正常	0	男
8.93	正常	0	男
8.33	正常	0	男
6.92	正常	0	男
7.52	正常	0	女
6.81	正常	0	男
7.52	正常	0	男
7.18	正常	0	男
6.84	正常	0	男
7.93	正常	0	男
6.95	正常	0	男
7.2	正常	0	女
8.23	正常	0	女
6.42	正常	0	男
7.44	正常	0	男
9.18	正常	0	女
7.01	正常	0	男
7.36	正常	0	女
6.77	正常	0	女
7.62	正常	0	男
7.05	正常	0	女
6.81	正常	0	男
6.41	正常	0	女
7.32	正常	0	女
7.11	正常	0	男
6.88	正常	0	女
7.59	正常	0	女
7.91	正常	0	男
7.99	正常	0	女
7.11	正常	0	女
7.0	正常	0	女
7.19	正常	0	男
7.65	正常	0	男
7.37	正常	0	男
6.88	正常	0	男
6.54	正常	0	男
7.38	正常	0	女
7.71	正常	0	女
6.92	正常	0	男
7.59	正常	0	女
7.8	正常	0	女
7.14	正常	0	男
7.42	正常	0	女
7.34	正常	0	男
7.42	正常	0	男
6.91	正常	0	男
7.19	正常	0	男
6.76	正常	0	男
7.24	正常	0	女
7.7	正常	0	男
8.31	正常	0	男
7.25	正常	0	女
9.08	正常	0	女
9.15	正常	0	男
6.72	正常	0	男
8.31	正常	0	男
7.27	正常	0	男
8.3	正常	0	男
7.9	正常	0	男
8.0	正常	0	女
7.57	正常	0	女
7.71	正常	0	女
6.21	正常	0	女
6.67	正常	0	女
6.98	正常	0	女
6.61	正常	0	女
7.06	正常	0	女
8.6	正常	0	女
8.08	正常	0	男
8.39	正常	0	女
7.85	正常	0	女
8.19	正常	0	女
8.89	正常	0	男
6.22	正常	0	男
6.87	正常	0	女
6.75	正常	0	女
7.42	正常	0	男
7.6	正常	0	男
8.58	正常	0	女
7.81	正常	0	男
7.01	正常	0	男
7.92	正常	0	女
8.24	正常	0	女
7.88	正常	0	男
7.43	正常	0	女
7.66	正常	0	女
6.59	正常	0	女
7.49	正常	0	女
7.76	正常	0	女
7.99	正常	0	女
8.12	正常	0	女
9.37	正常	0	男
8.34	正常	0	女
7.94	正常	0	女
8.5	正常	0	女
7.03	正常	0	女
7.37	正常	0	男
4.75	正常	0	男
7.33	正常	0	男
6.41	正常	0	男
8.17	正常	0	女
7.19	正常	0	男
8.22	正常	0	女
8.22	正常	0	女
7.01	正常	0	男
7.76	正常	0	女
10.59	正常	0	女
8.53	正常	0	女
7.55	正常	0	女
7.49	正常	0	女
5.57	正常	0	男
7.53	正常	0	女
6.96	正常	0	男
7.16	正常	0	男
7.04	正常	0	男
7.04	正常	0	男
7.84	正常	0	男
7.91	正常	0	男
7.74	正常	0	男
7.71	正常	0	男
7.95	正常	0	女
6.95	正常	0	男
7.27	正常	0	男
7.86	正常	0	男
2.77	正常	0	男
7.33	正常	0	男
8.37	正常	0	女
7.05	正常	0	女
8.09	正常	0	男
7.82	正常	0	女
7.23	正常	0	女
6.76	正常	0	男
9.39	正常	0	男
7.48	正常	0	女
8.74	正常	0	女
8.69	正常	0	女
7.21	正常	0	女
7.04	正常	0	女
7.55	正常	0	女
6.71	正常	0	男
8.0	正常	0	女
7.74	正常	0	女
7.7	正常	0	女
7.49	正常	0	男
7.42	正常	0	女
9.03	正常	0	女
8.08	正常	0	男
8.04	正常	0	男
8.26	正常	0	男
7.15	正常	0	女
7.02	正常	0	男
7.6	正常	0	男
7.85	正常	0	女
6.87	正常	0	男
8.74	正常	0	男
8.62	正常	0	女
7.56	正常	0	男
7.5	正常	0	男
8.04	正常	0	女
7.17	正常	0	男
7.97	正常	0	男
8.13	正常	0	女
7.73	正常	0	男
7.32	正常	0	女
6.83	正常	0	女
8.01	正常	0	女
8.09	正常	0	女
7.78	正常	0	男
7.77	正常	0	女
7.92	正常	0	女
6.91	正常	0	女
6.83	正常	0	男
6.93	正常	0	男
8.35	正常	0	女
6.57	正常	0	男
7.77	正常	0	男
7.46	正常	0	男
7.42	正常	0	女
7.65	正常	0	女
8.01	正常	0	女
7.36	正常	0	男
7.76	正常	0	男
6.99	正常	0	男
7.65	正常	0	女
7.91	正常	0	男
7.6	正常	0	女
7.03	正常	0	女
7.35	正常	0	男
7.12	正常	0	男
7.61	正常	0	女
7.84	正常	0	男
7.6	正常	0	男
7.26	正常	0	女
8.17	正常	0	女
7.41	正常	0	女
6.98	正常	0	男
7.53	正常	0	女
6.94	正常	0	男
7.35	正常	0	男
7.49	正常	0	女
7.18	正常	0	女
7.15	正常	0	男
7.36	正常	0	男
7.6	正常	0	男
8.16	正常	0	女
8.28	正常	0	女
7.51	正常	0	男
8.3	正常	0	女
7.68	正常	0	女
8.07	正常	0	女
6.86	正常	0	女
7.5	正常	0	男
7.31	正常	0	女
7.52	正常	0	女
7.75	正常	0	女
7.09	正常	0	男
7.22	正常	0	女
7.5	正常	0	男
7.8	正常	0	男
7.43	正常	0	男
7.93	正常	0	男
7.8	正常	0	女
8.18	正常	0	男
7.78	正常	0	女
8.25	正常	0	男
7.49	正常	0	女
7.48	正常	0	男
7.29	正常	0	男
7.6	正常	0	男
7.7	正常	0	女
7.7	正常	0	女
7.31	正常	0	女
7.58	正常	0	男
7.17	正常	0	女
7.56	正常	0	男
7.88	正常	0	男
7.01	正常	0	男
6.64	正常	0	男
6.44	正常	0	女
7.28	正常	0	男
7.64	正常	0	女
7.13	正常	0	男
7.8	正常	0	男
7.53	正常	0	女
7.65	正常	0	男
6.76	正常	0	男
7.73	正常	0	男
7.41	正常	0	女
7.46	正常	0	女
6.49	正常	0	女
6.82	正常	0	男
8.22	正常	0	女
6.9	正常	0	女
6.87	正常	0	女
8.11	正常	0	女
7.0	正常	0	女
7.47	正常	0	男
7.26	正常	0	男
7.29	正常	0	男
7.81	正常	0	男
9.3	正常	0	男
8.16	正常	0	男
7.66	正常	0	男
7.55	正常	0	女
7.3	正常	0	女
8.11	正常	0	男
8.13	正常	0	男
6.96	正常	0	男
6.91	正常	0	男
7.29	正常	0	男
7.08	正常	0	男
7.85	正常	0	女
6.66	正常	0	男
6.64	正常	0	女
7.29	正常	0	男
7.5	正常	0	男
7.72	正常	0	男
7.33	正常	0	男
7.5	正常	0	男
7.35	正常	0	男
7.32	正常	0	女
7.2	正常	0	女
7.7	正常	0	男
8.19	正常	0	男
8.11	正常	0	女
7.55	正常	0	女
7.32	正常	0	男
7.99	正常	0	男
8.21	正常	0	男
7.0	正常	0	男
8.78	正常	0	男
8.63	正常	0	女
7.33	正常	0	男
8.52	正常	0	女
8.67	正常	0	男
7.39	正常	0	女
7.62	正常	0	男
7.5	正常	0	女
7.06	正常	0	女
8.19	正常	0	女
7.3	正常	0	男
8.12	正常	0	女
8.09	正常	0	女
7.51	正常	0	男
7.22	正常	0	男
8.31	正常	0	女
7.74	正常	0	女
7.54	正常	0	男
7.12	正常	0	男
7.58	正常	0	男
7.58	正常	0	男
9.59	正常	0	女
8.23	正常	0	女
7.02	正常	0	男
7.81	正常	0	女
8.33	正常	0	女
8.35	正常	0	女
7.7	正常	0	女
1.59	召回复查	0	男
8.19	正常	0	女
7.64	正常	0	男
7.49	正常	0	男
7.7	正常	0	女
8.44	正常	0	男
8.14	正常	0	男
9.87	正常	0	男
9.51	正常	0	女
7.99	正常	0	男
7.65	正常	0	女
8.33	正常	0	女
9.23	正常	0	女
8.68	正常	0	男
8.91	正常	0	女
8.18	正常	0	女
10.71	正常	0	女
7.69	正常	0	女
8.46	正常	0	男
7.86	正常	0	男
7.72	正常	0	女
8.42	正常	0	女
8.41	正常	0	男
9.56	正常	0	男
7.91	正常	0	男
8.68	正常	0	男
7.12	正常	0	女
8.24	正常	0	男
7.86	正常	0	男
7.89	正常	0	女
8.04	正常	0	女
9.02	正常	0	男
8.07	正常	0	男
6.44	正常	0	女
7.95	正常	0	女
6.99	正常	0	男
7.75	正常	0	女
7.34	正常	0	男
6.37	正常	0	女
7.28	正常	0	女
7.42	正常	0	女
7.72	正常	0	男
7.92	正常	0	男
6.89	正常	0	女
7.01	正常	0	女
7.2	正常	0	男
7.18	正常	0	男
10.28	正常	0	男
7.15	正常	0	女
7.15	正常	0	女
7.71	正常	0	男
8.62	正常	0	女
8.19	正常	0	男
7.66	正常	0	女
7.47	正常	0	女
7.84	正常	0	女
8.75	正常	0	男
7.84	正常	0	女
7.36	正常	0	男
7.45	正常	0	男
10.06	正常	0	男
8.54	正常	0	男
8.19	正常	0	女
8.0	正常	0	男
6.16	正常	0	女
7.38	正常	0	男
8.39	正常	0	女
7.39	正常	0	女
7.11	正常	0	女
8.48	正常	0	女
7.34	正常	0	女
7.13	正常	0	女
8.23	正常	0	女
7.79	正常	0	女
5.9	正常	0	女
7.9	正常	0	男
7.42	正常	0	男
7.5	正常	0	女
8.35	正常	0	男
8.14	正常	0	男
7.34	正常	0	男
9.03	正常	0	女
7.89	正常	0	女
7.51	正常	0	女
8.15	正常	0	男
6.87	正常	0	男
6.51	正常	0	男
6.41	正常	0	女
7.67	正常	0	男
6.9	正常	0	男
6.84	正常	0	女
6.01	正常	0	男
7.1	正常	0	女
6.92	正常	0	男
8.04	正常	0	男
7.48	正常	0	男
7.46	正常	0	男
7.32	正常	0	男
7.4	正常	0	男
6.87	正常	0	男
7.61	正常	0	男
7.57	正常	0	男
8.7	正常	0	男
6.62	正常	0	男
7.18	正常	0	女
7.09	正常	0	男
8.23	正常	0	女
9.03	正常	0	男
7.35	正常	0	女
6.86	正常	0	男
6.23	正常	0	男
8.6	正常	0	男
8.22	正常	0	男
6.42	正常	0	男
6.51	正常	0	女
7.49	正常	0	男
9.33	正常	0	女
7.89	正常	0	女
7.62	正常	0	男
8.74	正常	0	男
7.91	正常	0	男
8.02	正常	0	男
7.38	正常	0	女
7.57	正常	0	男
8.15	正常	0	男
8.93	正常	0	男
8.02	正常	0	女
8.34	正常	0	男
8.35	正常	0	女
7.57	正常	0	男
9.94	正常	0	女
8.54	正常	0	女
7.36	正常	0	女
7.29	正常	0	男
6.89	正常	0	男
7.74	正常	0	女
8.3	正常	0	男
8.96	正常	0	女
7.65	正常	0	男
7.94	正常	0	男
7.81	正常	0	男
7.89	正常	0	男
7.93	正常	0	女
7.95	正常	0	女
7.68	正常	0	男
8.78	正常	0	女
7.75	正常	0	女
6.86	正常	0	男
6.83	正常	0	女
8.01	正常	0	男
6.62	正常	0	男
5.15	正常	0	男
6.58	正常	0	男
7.53	正常	0	男
7.69	正常	0	女
6.35	正常	0	女
6.36	正常	0	女
6.37	正常	0	女
7.06	正常	0	女
7.69	正常	0	女
8.53	正常	0	女
7.45	正常	0	女
7.5	正常	0	女
6.26	正常	0	男
6.62	正常	0	女
6.7	正常	0	女
6.32	正常	0	男
7.67	正常	0	女
7.28	正常	0	男
6.92	正常	0	女
7.74	正常	0	男
6.57	正常	0	男
7.26	正常	0	女
6.96	正常	0	男
5.83	正常	0	女
6.53	正常	0	女
6.49	正常	0	女
6.87	正常	0	男
6.84	正常	0	男
7.74	正常	0	女
7.23	正常	0	男
7.18	正常	0	男
6.85	正常	0	女
7.22	正常	0	男
7.05	正常	0	女
7.93	正常	0	女
0.74	召回复查	0	男
7.48	正常	0	男
7.02	正常	0	男
6.56	正常	0	男
7.1	正常	0	男
7.64	正常	0	女
7.86	正常	0	男
7.36	正常	0	男
8.63	正常	0	男
7.92	正常	0	男
8.2	正常	0	女
7.52	正常	0	男
4.54	正常	0	女
6.89	正常	0	男
7.7	正常	0	女
7.14	正常	0	男
7.59	正常	0	男
6.97	正常	0	男
6.96	正常	0	男
6.75	正常	0	男
8.18	正常	0	女
7.7	正常	0	女
7.23	正常	0	男
6.25	正常	0	男
6.95	正常	0	女
6.62	正常	0	女
8.07	正常	0	男
7.59	正常	0	女
6.88	正常	0	男
8.06	正常	0	女
8.04	正常	0	女
7.48	正常	0	男
8.12	正常	0	女
7.61	正常	0	男
7.25	正常	0	男
7.85	正常	0	男
7.55	正常	0	女
7.05	正常	0	女
7.24	正常	0	男
8.34	正常	0	男
7.22	正常	0	男
7.55	正常	0	女
6.9	正常	0	男
10.08	正常	0	女
7.07	正常	0	女
7.18	正常	0	男
9.32	正常	0	女
7.57	正常	0	女
7.63	正常	0	女
8.18	正常	0	男
7.74	正常	0	女
7.41	正常	0	男
7.21	正常	0	男
6.83	正常	0	女
7.17	正常	0	女
7.67	正常	0	女
7.04	正常	0	女
7.45	正常	0	男
8.16	正常	0	男
7.59	正常	0	男
7.53	正常	0	男
8.05	正常	0	女
7.12	正常	0	女
8.47	正常	0	男
7.14	正常	0	男
7.04	正常	0	男
7.71	正常	0	女
7.04	正常	0	女
8.23	正常	0	女
8.13	正常	0	男
7.11	正常	0	男
7.43	正常	0	男
7.22	正常	0	女
7.75	正常	0	女
7.83	正常	0	男
7.27	正常	0	男
8.75	正常	0	女
7.03	正常	0	男
7.36	正常	0	男
7.51	正常	0	男
7.45	正常	0	男
8.28	正常	0	女
8.17	正常	0	男
7.09	正常	0	男
7.14	正常	0	男
7.29	正常	0	女
8.38	正常	0	女
8.15	正常	0	女
6.97	正常	0	男
6.98	正常	0	男
7.29	正常	0	男
9.27	正常	0	女
6.46	正常	0	男
6.8	正常	0	女
6.62	正常	0	女
6.16	正常	0	女
7.05	正常	0	男
8.35	正常	0	女
7.33	正常	0	男
8.21	正常	0	女
7.5	正常	0	男
7.47	正常	0	女
7.24	正常	0	女
7.72	正常	0	男
6.54	正常	0	男
6.59	正常	0	男
8.22	正常	0	女
7.3	正常	0	女
7.11	正常	0	男
8.07	正常	0	女
8.45	正常	0	女
7.93	正常	0	女
7.08	正常	0	女
8.02	正常	0	女
7.5	正常	0	男
7.28	正常	0	男
5.8	正常	0	女
8.49	正常	0	女
7.44	正常	0	男
6.43	正常	0	男
7.93	正常	0	男
6.72	正常	0	女
7.24	正常	0	男
7.69	正常	0	女
7.19	正常	0	女
7.37	正常	0	女
6.98	正常	0	男
7.87	正常	0	女
6.88	正常	0	女
7.46	正常	0	女
6.94	正常	0	女
8.02	正常	0	女
6.74	正常	0	男
2.8	召回复查	1	女
7.27	正常	0	女
7.24	正常	0	男
7.48	正常	0	女
6.61	正常	0	男
7.12	正常	0	男
6.33	正常	0	男
7.13	正常	0	女
7.26	正常	0	男
7.26	正常	0	男
6.78	正常	0	男
6.56	正常	0	男
7.03	正常	0	女
1.36	召回复查	0	男
7.63	正常	0	男
3.88	召回复查	0	女
6.98	正常	0	女
7.64	正常	0	男
7.25	正常	0	男
7.29	正常	0	女
7.46	正常	0	男
7.11	正常	0	女
8.14	正常	0	女
5.73	正常	0	女
6.88	正常	0	女
6.94	正常	0	男
6.99	正常	0	男
7.62	正常	0	男
6.43	正常	0	男
7.92	正常	0	女
7.16	正常	0	女
8.38	正常	0	女
7.5	正常	0	男
7.13	正常	0	男
4.36	正常	0	女
7.62	正常	0	女
7.64	正常	0	男
7.67	正常	0	女
10.1	正常	0	女
8.12	正常	0	男
7.5	正常	0	女
7.35	正常	0	女
6.78	正常	0	女
6.85	正常	0	女
6.89	正常	0	女
7.61	正常	0	男
7.34	正常	0	男
7.82	正常	0	男
7.8	正常	0	男
6.85	正常	0	男
7.3	正常	0	男
5.11	正常	0	女
7.82	正常	0	女
9.12	正常	0	女
7.38	正常	0	女
7.47	正常	0	男
6.26	正常	0	男
7.02	正常	0	女
7.42	正常	0	男
6.92	正常	0	女
7.83	正常	0	男
7.99	正常	0	女
6.85	正常	0	女
7.22	正常	0	男
7.44	正常	0	女
6.84	正常	0	男
7.62	正常	0	女
8.04	正常	0	男
7.41	正常	0	男
7.51	正常	0	男
7.44	正常	0	男
7.13	正常	0	女
7.05	正常	0	男
7.7	正常	0	男
7.32	正常	0	男
6.95	正常	0	男
6.94	正常	0	女
7.32	正常	0	女
7.93	正常	0	女
7.49	正常	0	女
7.49	正常	0	男
6.44	正常	0	男
6.83	正常	0	女
6.83	正常	0	男
7.19	正常	0	女
7.37	正常	0	女
6.24	正常	0	男
1.28	召回复查	0	男
7.28	正常	0	女
7.08	正常	0	女
6.29	正常	0	男
8.9	正常	0	男
6.82	正常	0	女
6.42	正常	0	男
6.87	正常	0	女
7.04	正常	0	女
7.3	正常	0	女
7.06	正常	0	男
7.64	正常	0	男
7.92	正常	0	女
6.93	正常	0	男
7.6	正常	0	男
8.14	正常	0	男
7.35	正常	0	女
7.7	正常	0	男
7.3	正常	0	女
6.93	正常	0	男
7.17	正常	0	女
7.2	正常	0	男
7.44	正常	0	女
7.59	正常	0	男
7.35	正常	0	男
8.27	正常	0	男
8.1	正常	0	女
7.82	正常	0	男
8.1	正常	0	女
7.3	正常	0	女
7.8	正常	0	男
9.1	正常	0	女
6.8	正常	0	女
7.87	正常	0	男
7.42	正常	0	女
7.73	正常	0	女
7.52	正常	0	女
1.54	召回复查	1	男
8.67	正常	0	女
1.31	召回复查	1	男
8.01	正常	0	男
7.93	正常	0	女
8.57	正常	0	女
9.02	正常	0	男
6.83	正常	0	男
7.37	正常	0	男
6.82	正常	0	男
7.25	正常	0	男
8.08	正常	0	女
7.27	正常	0	男
7.26	正常	0	男
7.91	正常	0	男
7.64	正常	0	女
7.99	正常	0	女
8.82	正常	0	女
7.89	正常	0	男
9.09	正常	0	女
6.89	正常	0	女
7.0	正常	0	男
7.48	正常	0	女
8.38	正常	0	女
7.06	正常	0	女
6.41	正常	0	男
7.2	正常	0	男
7.59	正常	0	男
7.28	正常	0	男
7.63	正常	0	男
7.79	正常	0	女
7.17	正常	0	男
8.09	正常	0	男
7.64	正常	0	女
7.04	正常	0	男
7.73	正常	0	女
7.77	正常	0	男
7.32	正常	0	男
7.9	正常	0	男
7.2	正常	0	男
7.41	正常	0	男
7.57	正常	0	女
7.87	正常	0	男
6.31	正常	0	男
7.96	正常	0	女
7.06	正常	0	女
8.94	正常	0	男
7.77	正常	0	男
7.38	正常	0	男
7.34	正常	0	女
6.53	正常	0	女
8.58	正常	0	女
8.67	正常	0	女
8.17	正常	0	男
7.68	正常	0	男
7.27	正常	0	女
6.89	正常	0	男
7.57	正常	0	男
8.0	正常	0	女
7.73	正常	0	男
7.59	正常	0	女
7.13	正常	0	男
6.57	正常	0	女
6.32	正常	0	女
6.62	正常	0	男
7.2	正常	0	男
7.05	正常	0	男
7.77	正常	0	男
7.68	正常	0	男
7.02	正常	0	男
7.56	正常	0	女
6.56	正常	0	女
7.29	正常	0	男
6.98	正常	0	女
6.39	正常	0	男
7.77	正常	0	女
6.4	正常	0	男
6.7	正常	0	男
6.23	正常	0	男
7.09	正常	0	男
7.73	正常	0	女
7.31	正常	0	女
7.8	正常	0	男
6.83	正常	0	男
7.18	正常	0	女
6.88	正常	0	男
7.17	正常	0	女
6.72	正常	0	男
7.04	正常	0	女
7.86	正常	0	女
8.37	正常	0	女
6.59	正常	0	男
6.8	正常	0	男
7.23	正常	0	男
6.28	正常	0	女
6.49	正常	0	女
7.16	正常	0	男
6.85	正常	0	女
6.52	正常	0	男
7.38	正常	0	男
7.13	正常	0	女
5.88	正常	0	男
5.73	正常	0	男
6.52	正常	0	男
7.14	正常	0	男
7.14	正常	0	男
7.45	正常	0	男
6.95	正常	0	女
6.53	正常	0	男
6.51	正常	0	女
7.31	正常	0	女
7.7	正常	0	女
6.95	正常	0	男
7.48	正常	0	男
7.98	正常	0	男
6.7	正常	0	男
7.0	正常	0	男
6.81	正常	0	女
7.39	正常	0	女
4.62	正常	0	女
7.13	正常	0	男
6.51	正常	0	女
7.74	正常	0	女
7.07	正常	0	男
7.35	正常	0	女
6.63	正常	0	女
7.04	正常	0	男
7.01	正常	0	女
7.61	正常	0	女
6.7	正常	0	男
7.2	正常	0	男
7.67	正常	0	女
7.08	正常	0	女
7.17	正常	0	女
6.83	正常	0	女
6.8	正常	0	女
6.98	正常	0	男
7.02	正常	0	女
7.41	正常	0	男
6.82	正常	0	男
7.01	正常	0	女
10.03	正常	0	女
8.33	正常	0	男
6.88	正常	0	男
6.9	正常	0	男
7.34	正常	0	女
7.2	正常	0	男
6.15	正常	0	男
8.11	正常	0	女
7.27	正常	0	男
7.05	正常	0	男
8.32	正常	0	女
7.34	正常	0	女
8.01	正常	0	男
6.76	正常	0	男
7.84	正常	0	男
7.4	正常	0	男
6.93	正常	0	女
6.47	正常	0	男
7.02	正常	0	女
6.92	正常	0	男
6.97	正常	0	女
7.12	正常	0	女
6.61	正常	0	女
6.68	正常	0	男
7.32	正常	0	男
7.39	正常	0	男
8.04	正常	0	女
6.88	正常	0	女
6.44	正常	0	男
6.75	正常	0	男
8.16	正常	0	女
7.5	正常	0	男
6.27	正常	0	女
8.48	正常	0	女
6.34	正常	0	男
6.26	正常	0	男
6.74	正常	0	女
7.02	正常	0	男
6.96	正常	0	女
7.26	正常	0	男
6.99	正常	0	男
7.1	正常	0	男
7.02	正常	0	女
6.57	正常	0	男
6.83	正常	0	女
6.15	正常	0	男
2.36	召回复查	1	女
5.98	正常	0	女
6.73	正常	0	男
7.47	正常	0	男
7.22	正常	0	女
6.89	正常	0	男
6.85	正常	0	男
7.53	正常	0	男
6.63	正常	0	男
6.18	正常	0	男
7.34	正常	0	女
7.27	正常	0	男
7.28	正常	0	男
6.1	正常	0	男
7.08	正常	0	男
7.28	正常	0	男
7.28	正常	0	男
6.39	正常	0	男
6.66	正常	0	女
5.66	正常	0	男
7.11	正常	0	男
7.16	正常	0	男
8.57	正常	0	男
6.91	正常	0	男
8.68	正常	0	女
6.72	正常	0	女
8.41	正常	0	男
7.16	正常	0	男
7.06	正常	0	女
8.18	正常	0	女
6.82	正常	0	女
6.58	正常	0	男
7.03	正常	0	女
6.96	正常	0	女
7.77	正常	0	男
7.18	正常	0	女
8.26	正常	0	男
8.25	正常	0	男
7.59	正常	0	男
8.0	正常	0	女
7.75	正常	0	女
6.79	正常	0	女
8.29	正常	0	女
8.07	正常	0	女
6.47	正常	0	女
7.42	正常	0	女
6.67	正常	0	男
6.96	正常	0	女
6.71	正常	0	女
6.51	正常	0	男
6.67	正常	0	男
7.25	正常	0	女
6.3	正常	0	女
6.64	正常	0	男
4.83	正常	0	男
5.96	正常	0	男
6.13	正常	0	女
6.47	正常	0	女
6.54	正常	0	男
6.5	正常	0	男
7.46	正常	0	女
7.0	正常	0	女
6.32	正常	0	女
6.06	正常	0	男
6.01	正常	0	男
6.4	正常	0	男
5.8	正常	0	男
7.28	正常	0	男
5.75	正常	0	男
5.83	正常	0	女
5.92	正常	0	男
6.1	正常	0	男
6.99	正常	0	男
7.05	正常	0	女
7.16	正常	0	男
6.48	正常	0	男
5.87	正常	0	男
7.35	正常	0	女
7.04	正常	0	男
6.59	正常	0	男
6.19	正常	0	男
7.34	正常	0	女
1.1	召回复查	0	男
6.84	正常	0	女
7.61	正常	0	女
7.21	正常	0	男
6.61	正常	0	女
6.75	正常	0	男
6.03	正常	0	男
6.83	正常	0	男
6.89	正常	0	男
9.29	正常	0	女
7.73	正常	0	女
9.9	正常	0	女
6.93	正常	0	女
6.71	正常	0	男
6.67	正常	0	女
6.69	正常	0	女
7.66	正常	0	男
7.83	正常	0	男
7.32	正常	0	男
6.89	正常	0	男
7.66	正常	0	女
7.98	正常	0	女
7.27	正常	0	男
6.69	正常	0	女
7.27	正常	0	女
6.32	正常	0	男
6.52	正常	0	男
7.09	正常	0	女
7.81	正常	0	女
6.74	正常	0	男
5.94	正常	0	女
7.51	正常	0	女
6.8	正常	0	女
0.77	召回复查	1	男
6.52	正常	0	女
6.83	正常	0	女
6.5	正常	0	女
6.63	正常	0	男
6.87	正常	0	女
7.08	正常	0	女
6.92	正常	0	女
7.22	正常	0	男
6.53	正常	0	男
7.57	正常	0	女
8.1	正常	0	女
6.74	正常	0	男
6.88	正常	0	女
6.44	正常	0	女
6.38	正常	0	女
6.76	正常	0	女
6.89	正常	0	女
6.77	正常	0	男
6.27	正常	0	男
6.2	正常	0	女
7.49	正常	0	男
6.17	正常	0	女
6.69	正常	0	女
5.41	正常	0	女
6.38	正常	0	女
7.53	正常	0	女
6.38	正常	0	女
6.62	正常	0	女
6.61	正常	0	男
5.66	正常	0	女
6.01	正常	0	女
5.7	正常	0	男
5.85	正常	0	男
6.03	正常	0	男
5.96	正常	0	男
6.67	正常	0	女
6.59	正常	0	男
6.42	正常	0	男
6.17	正常	0	男
6.58	正常	0	女
6.59	正常	0	女
5.85	正常	0	女
5.84	正常	0	男
6.46	正常	0	男
6.94	正常	0	男
7.33	正常	0	男
6.52	正常	0	女
6.92	正常	0	男
6.45	正常	0	女
6.87	正常	0	男
6.62	正常	0	女
7.01	正常	0	女
6.06	正常	0	女
5.72	正常	0	男
5.74	正常	0	男
6.03	正常	0	女
6.47	正常	0	男
5.67	正常	0	男
6.93	正常	0	男
6.32	正常	0	男
6.04	正常	0	女
5.66	正常	0	女
6.85	正常	0	男
6.4	正常	0	女
6.95	正常	0	女
5.13	正常	0	男
5.53	正常	0	男
7.03	正常	0	男
5.29	正常	0	女
5.08	正常	0	男
6.85	正常	0	男
6.57	正常	0	男
6.48	正常	0	男
6.63	正常	0	女
7.88	正常	0	男
7.05	正常	0	女
3.69	召回复查	1	女
6.45	正常	0	女
6.89	正常	0	女
6.18	正常	0	女
7.27	正常	0	男
6.25	正常	0	男
7.12	正常	0	女
7.48	正常	0	男
6.47	正常	0	男
6.84	正常	0	女
6.91	正常	0	男
7.05	正常	0	女
6.43	正常	0	男
7.23	正常	0	男
6.61	正常	0	女
5.96	正常	0	男
6.54	正常	0	女
5.96	正常	0	男
6.74	正常	0	男
6.7	正常	0	男
7.04	正常	0	男
6.89	正常	0	男
7.28	正常	0	男
6.34	正常	0	男
7.48	正常	0	女
8.16	正常	0	男
6.73	正常	0	女
6.22	正常	0	男
6.86	正常	0	男
6.4	正常	0	女
6.01	正常	0	男
5.84	正常	0	男
6.62	正常	0	男
6.88	正常	0	女
6.9	正常	0	男
6.33	正常	0	男
6.59	正常	0	女
7.36	正常	0	女
5.79	正常	0	男
6.36	正常	0	男
9.09	正常	0	男
6.12	正常	0	女
5.8	正常	0	女
5.99	正常	0	男
6.02	正常	0	女
7.22	正常	0	女
7.2	正常	0	男
6.96	正常	0	男
6.22	正常	0	男
6.03	正常	0	男
7.11	正常	0	男
6.48	正常	0	男
6.67	正常	0	女
6.86	正常	0	女
6.05	正常	0	女
6.35	正常	0	男
5.44	正常	0	女
7.08	正常	0	男
7.04	正常	0	男
5.81	正常	0	男
6.42	正常	0	男
8.29	正常	0	男
6.55	正常	0	男
6.33	正常	0	女
6.43	正常	0	男
5.47	正常	0	男
7.73	正常	0	女
6.48	正常	0	男
6.47	正常	0	男
6.15	正常	0	男
6.54	正常	0	女
6.39	正常	0	男
6.79	正常	0	女
6.76	正常	0	男
7.05	正常	0	女
6.59	正常	0	女
5.77	正常	0	女
5.44	正常	0	男
5.71	正常	0	女
6.53	正常	0	女
6.35	正常	0	男
6.58	正常	0	男
6.81	正常	0	女
6.37	正常	0	男
7.17	正常	0	女
7.01	正常	0	男
7.04	正常	0	女
6.43	正常	0	女
6.6	正常	0	男
6.81	正常	0	女
6.51	正常	0	男
6.71	正常	0	男
7.21	正常	0	男
6.83	正常	0	男
6.71	正常	0	女
7.75	正常	0	男
6.99	正常	0	女
6.64	正常	0	女
7.14	正常	0	男
6.41	正常	0	女
6.37	正常	0	女
5.99	正常	0	女
6.18	正常	0	女
5.29	正常	0	女
7.3	正常	0	女
6.57	正常	0	男
7.02	正常	0	女
7.16	正常	0	男
6.21	正常	0	男
6.86	正常	0	男
6.5	正常	0	女
7.26	正常	0	男
7.31	正常	0	男
6.92	正常	0	男
7.11	正常	0	男
7.57	正常	0	女
7.76	正常	0	男
6.34	正常	0	女
7.09	正常	0	男
6.4	正常	0	男
6.63	正常	0	男
7.39	正常	0	男
6.94	正常	0	男
7.01	正常	0	女
6.69	正常	0	女
6.42	正常	0	女
6.87	正常	0	男
6.72	正常	0	男
6.33	正常	0	女
6.63	正常	0	女
7.29	正常	0	女
6.59	正常	0	女
6.56	正常	0	男
7.01	正常	0	男
6.86	正常	0	男
7.49	正常	0	女
7.73	正常	0	男
6.57	正常	0	女
5.77	正常	0	男
6.72	正常	0	女
6.75	正常	0	男
6.94	正常	0	女
6.59	正常	0	女
6.03	正常	0	男
6.6	正常	0	男
6.79	正常	0	女
6.49	正常	0	男
6.78	正常	0	男
7.03	正常	0	男
7.81	正常	0	男
6.58	正常	0	女
6.72	正常	0	女
8.28	正常	0	女
7.24	正常	0	男
6.3	正常	0	女
6.58	正常	0	男
6.97	正常	0	男
6.97	正常	0	女
6.6	正常	0	男
6.73	正常	0	女
6.73	正常	0	男
6.68	正常	0	女
7.04	正常	0	男
5.91	正常	0	男
6.23	正常	0	女
6.43	正常	0	男
7.14	正常	0	女
6.53	正常	0	男
6.42	正常	0	女
7.05	正常	0	男
7.08	正常	0	男
6.15	正常	0	女
5.82	正常	0	女
5.64	正常	0	男
5.61	正常	0	男
5.98	正常	0	女
6.35	正常	0	男
5.67	正常	0	女
6.37	正常	0	男
6.46	正常	0	女
6.16	正常	0	女
6.16	正常	0	男
7.92	正常	0	女
5.86	正常	0	男
7.28	正常	0	女
7.69	正常	0	男
6.54	正常	0	男
7.34	正常	0	女
6.07	正常	0	男
6.3	正常	0	男
6.55	正常	0	女
5.9	正常	0	女
6.25	正常	0	女
6.17	正常	0	男
6.8	正常	0	女
6.0	正常	0	男
5.86	正常	0	男
6.42	正常	0	男
7.2	正常	0	男
7.38	正常	0	女
7.38	正常	0	女
7.77	正常	0	女
8.22	正常	0	男
7.15	正常	0	男
6.37	正常	0	男
6.49	正常	0	女
7.44	正常	0	男
5.3	正常	0	女
7.09	正常	0	女
7.37	正常	0	男
7.32	正常	0	女
7.54	正常	0	男
6.21	正常	0	女
6.07	正常	0	男
6.42	正常	0	女
7.41	正常	0	男
7.3	正常	0	男
6.29	正常	0	男
6.23	正常	0	男
9.23	正常	0	女
7.79	正常	0	男
8.38	正常	0	女
8.09	正常	0	女
7.37	正常	0	女
7.71	正常	0	男
7.12	正常	0	男
6.81	正常	0	男
7.16	正常	0	男
7.8	正常	0	男
7.21	正常	0	男
6.77	正常	0	女
6.69	正常	0	女
5.83	正常	0	女
6.43	正常	0	女
6.76	正常	0	女
6.38	正常	0	女
6.99	正常	0	男
6.33	正常	0	女
6.57	正常	0	男
7.47	正常	0	男
7.07	正常	0	男
6.96	正常	0	女
6.05	正常	0	女
7.3	正常	0	女
6.49	正常	0	女
7.0	正常	0	男
6.9	正常	0	男
6.78	正常	0	女
7.85	正常	0	女
5.76	正常	0	男
5.96	正常	0	女
6.04	正常	0	女
7.12	正常	0	男
7.55	正常	0	女
7.98	正常	0	男
6.93	正常	0	女
7.14	正常	0	女
8.04	正常	0	男
8.66	正常	0	男
6.93	正常	0	男
7.67	正常	0	女
7.78	正常	0	女
7.4	正常	0	男
6.9	正常	0	女
7.49	正常	0	女
6.12	正常	0	女
6.48	正常	0	女
7.19	正常	0	女
6.42	正常	0	女
7.65	正常	0	女
7.2	正常	0	女
6.29	正常	0	女
6.74	正常	0	女
1.54	召回复查	0	男
6.96	正常	0	男
7.65	正常	0	女
5.69	正常	0	男
6.39	正常	0	女
5.86	正常	0	女
6.6	正常	0	女
7.05	正常	0	女
6.3	正常	0	男
5.62	正常	0	男
6.01	正常	0	男
6.99	正常	0	女
5.68	正常	0	女
6.16	正常	0	男
6.63	正常	0	女
7.69	正常	0	女
5.62	正常	0	男
6.65	正常	0	男
7.47	正常	0	男
6.75	正常	0	男
6.8	正常	0	女
7.31	正常	0	男
6.98	正常	0	女
6.56	正常	0	男
6.29	正常	0	男
7.22	正常	0	男
7.01	正常	0	男
6.41	正常	0	女
6.9	正常	0	男
6.65	正常	0	女
6.45	正常	0	男
6.9	正常	0	男
5.7	正常	0	男
7.07	正常	0	男
5.46	正常	0	男
6.3	正常	0	男
5.55	正常	0	女
6.83	正常	0	女
6.58	正常	0	女
6.38	正常	0	男
6.21	正常	0	男
6.58	正常	0	女
6.19	正常	0	男
7.78	正常	0	男
4.93	正常	0	女
5.77	正常	0	男
6.4	正常	0	女
6.38	正常	0	男
7.15	正常	0	女
6.75	正常	0	女
7.64	正常	0	男
7.07	正常	0	男
4.81	正常	0	女
5.36	正常	0	男
6.28	正常	0	男
5.05	正常	0	女
7.38	正常	0	女
6.89	正常	0	女
8.13	正常	0	男
6.63	正常	0	男
7.91	正常	0	男
7.43	正常	0	女
6.85	正常	0	男
6.62	正常	0	男
7.32	正常	0	男
6.75	正常	0	女
6.9	正常	0	女
6.74	正常	0	男
7.81	正常	0	男
7.1	正常	0	男
6.8	正常	0	男
7.62	正常	0	男
6.86	正常	0	女
7.33	正常	0	女
7.7	正常	0	男
4.98	正常	0	女
6.96	正常	0	男
7.25	正常	0	男
8.83	正常	0	男
7.73	正常	0	女
7.78	正常	0	男
6.28	正常	0	女
6.25	正常	0	男
6.46	正常	0	男
5.72	正常	0	女
6.44	正常	0	女
8.75	正常	0	男
7.11	正常	0	男
8.07	正常	0	男
8.83	正常	0	女
7.24	正常	0	男
5.94	正常	0	男
5.98	正常	0	男
6.74	正常	0	男
6.86	正常	0	女
8.06	正常	0	男
6.97	正常	0	女
6.23	正常	0	男
7.84	正常	0	女
7.59	正常	0	男
7.68	正常	0	女
6.92	正常	0	女
9.73	正常	0	女
5.44	正常	0	男
5.47	正常	0	女
5.27	正常	0	女
5.44	正常	0	男
4.87	正常	0	女
3.47	召回复查	0	女
5.33	正常	0	女
5.29	正常	0	女
5.29	正常	0	男
5.25	正常	0	男
5.42	正常	0	女
5.63	正常	0	男
4.89	正常	0	男
5.87	正常	0	女
6.99	正常	0	男
6.64	正常	0	女
5.02	正常	0	男
5.99	正常	0	男
5.91	正常	0	男
4.87	正常	0	男
5.44	正常	0	女
5.74	正常	0	女
5.48	正常	0	女
6.12	正常	0	男
5.87	正常	0	女
6.93	正常	0	女
5.89	正常	0	男
6.06	正常	0	男
6.21	正常	0	女
5.1	正常	0	女
6.27	正常	0	女
6.27	正常	0	女
6.42	正常	0	女
6.35	正常	0	女
7.0	正常	0	女
5.48	正常	0	女
5.33	正常	0	男
5.3	正常	0	男
6.2	正常	0	女
5.19	正常	0	女
5.56	正常	0	女
5.14	正常	0	男
4.73	正常	0	女
5.18	正常	0	男
5.36	正常	0	男
5.49	正常	0	男
4.86	正常	0	男
5.93	正常	0	男
5.22	正常	0	女
4.87	正常	0	女
5.39	正常	0	女
5.28	正常	0	男
5.06	正常	0	男
5.06	正常	0	男
4.56	正常	0	女
5.35	正常	0	男
4.6	正常	0	女
6.05	正常	0	男
6.06	正常	0	男
6.14	正常	0	男
5.77	正常	0	女
5.81	正常	0	男
6.24	正常	0	女
5.76	正常	0	女
5.81	正常	0	女
5.78	正常	0	男
6.32	正常	0	男
5.65	正常	0	男
5.55	正常	0	男
5.09	正常	0	女
6.33	正常	0	男
5.41	正常	0	男
6.79	正常	0	女
5.59	正常	0	女
5.82	正常	0	男
5.52	正常	0	男
5.03	正常	0	男
5.65	正常	0	女
5.27	正常	0	男
4.41	正常	0	男
5.38	正常	0	女
5.46	正常	0	男
5.15	正常	0	男
6.07	正常	0	女
5.06	正常	0	女
4.63	正常	0	女
5.89	正常	0	男
6.3	正常	0	男
5.72	正常	0	女
4.74	正常	0	女
6.28	正常	0	女
5.99	正常	0	男
5.59	正常	0	男
5.6	正常	0	男
5.73	正常	0	男
6.18	正常	0	女
5.73	正常	0	男
5.44	正常	0	男
5.16	正常	0	男
5.24	正常	0	女
5.63	正常	0	女
6.2	正常	0	男
5.35	正常	0	女
6.3	正常	0	女
5.39	正常	0	女
5.97	正常	0	女
5.6	正常	0	女
5.25	正常	0	女
4.32	正常	0	男
5.28	正常	0	男
5.65	正常	0	男
5.86	正常	0	男
5.75	正常	0	男
6.76	正常	0	男
5.2	正常	0	男
6.07	正常	0	男
5.4	正常	0	女
6.12	正常	0	男
5.69	正常	0	男
5.48	正常	0	女
5.8	正常	0	男
6.04	正常	0	男
5.83	正常	0	男
5.88	正常	0	男
5.49	正常	0	男
5.94	正常	0	女
5.3	正常	0	男
5.24	正常	0	男
6.53	正常	0	男
5.61	正常	0	男
6.08	正常	0	女
5.16	正常	0	男
0.5	召回复查	0	男
6.36	正常	0	男
5.71	正常	0	女
5.16	正常	0	女
6.34	正常	0	女
5.43	正常	0	女
5.71	正常	0	男
4.89	正常	0	男
6.02	正常	0	女
5.83	正常	0	女
6.09	正常	0	女
4.46	正常	0	男
4.62	正常	0	女
4.93	正常	0	女
6.44	正常	0	男
4.28	正常	0	男
4.73	正常	0	男
5.11	正常	0	男
4.86	正常	0	男
5.97	正常	0	男
4.93	正常	0	女
4.78	正常	0	男
5.16	正常	0	男
5.04	正常	0	男
5.53	正常	0	男
5.59	正常	0	女
5.58	正常	0	女
5.16	正常	0	男
5.34	正常	0	男
5.88	正常	0	女
5.06	正常	0	男
5.82	正常	0	女
5.12	正常	0	男
4.13	正常	0	男
5.06	正常	0	男
5.66	正常	0	男
5.09	正常	0	男
4.94	正常	0	男
5.0	正常	0	男
4.33	正常	0	女
4.47	正常	0	女
5.35	正常	0	男
5.53	正常	0	男
6.22	正常	0	男
6.21	正常	0	女
5.76	正常	0	女
5.17	正常	0	男
4.99	正常	0	男
6.1	正常	0	女
5.4	正常	0	男
5.86	正常	0	男
5.17	正常	0	男
7.06	正常	0	男
6.18	正常	0	女
5.69	正常	0	女
5.9	正常	0	女
6.41	正常	0	男
5.81	正常	0	男
5.11	正常	0	男
5.49	正常	0	男
5.62	正常	0	女
5.46	正常	0	女
5.7	正常	0	女
5.55	正常	0	男
4.84	正常	0	女
5.1	正常	0	男
5.28	正常	0	女
5.1	正常	0	女
5.63	正常	0	男
5.68	正常	0	男
5.24	正常	0	男
5.19	正常	0	女
5.85	正常	0	女
5.34	正常	0	女
5.73	正常	0	男
6.03	正常	0	女
5.51	正常	0	男
5.09	正常	0	男
5.64	正常	0	男
4.91	正常	0	男
4.95	正常	0	女
4.48	正常	0	女
4.86	正常	0	男
4.92	正常	0	女
6.37	正常	0	女
6.56	正常	0	男
5.94	正常	0	女
5.81	正常	0	男
6.29	正常	0	女
4.73	正常	0	女
5.33	正常	0	女
6.66	正常	0	女
5.02	正常	0	男
4.9	正常	0	女
4.88	正常	0	男
5.66	正常	0	男
5.02	正常	0	男
5.49	正常	0	女
4.88	正常	0	男
6.05	正常	0	女
5.41	正常	0	女
5.08	正常	0	男
6.81	正常	0	女
4.56	正常	0	女
5.71	正常	0	女
6.59	正常	0	男
5.02	正常	0	男
4.75	正常	0	男
5.21	正常	0	男
5.38	正常	0	男
4.44	正常	0	男
5.09	正常	0	女
4.71	正常	0	女
5.41	正常	0	男
5.01	正常	0	男
5.39	正常	0	男
4.91	正常	0	女
5.73	正常	0	女
5.14	正常	0	女
5.26	正常	0	女
6.64	正常	0	男
5.81	正常	0	女
5.6	正常	0	男
5.72	正常	0	女
5.43	正常	0	男
5.02	正常	0	女
4.51	正常	0	女
5.45	正常	0	女
4.83	正常	0	男
4.55	正常	0	女
4.95	正常	0	女
5.51	正常	0	男
6.3	正常	0	女
5.72	正常	0	男
6.44	正常	0	女
6.35	正常	0	女
5.33	正常	0	男
5.06	正常	0	男
5.24	正常	0	男
5.61	正常	0	女
6.03	正常	0	女
5.49	正常	0	女
4.86	正常	0	男
5.4	正常	0	女
5.83	正常	0	男
6.02	正常	0	男
5.73	正常	0	女
6.17	正常	0	女
5.16	正常	0	女
5.82	正常	0	女
5.04	正常	0	女
6.76	正常	0	男
5.79	正常	0	女
5.3	正常	0	女
5.49	正常	0	女
5.62	正常	0	女
5.67	正常	0	男
6.52	正常	0	男
6.13	正常	0	男
6.63	正常	0	男
5.43	正常	0	男
5.71	正常	0	女
5.88	正常	0	女
5.21	正常	0	男
4.74	正常	0	男
6.04	正常	0	女
5.94	正常	0	女
6.34	正常	0	女
6.54	正常	0	男
6.3	正常	0	男
6.03	正常	0	男
6.03	正常	0	男
4.66	正常	0	男
4.94	正常	0	男
5.63	正常	0	女
5.42	正常	0	男
5.49	正常	0	男
5.42	正常	0	男
5.75	正常	0	女
6.14	正常	0	女
6.18	正常	0	女
6.26	正常	0	男
5.88	正常	0	男
6.3	正常	0	男
5.37	正常	0	男
2.84	正常	0	男
6.0	正常	0	男
5.59	正常	0	女
6.0	正常	0	女
5.9	正常	0	女
5.83	正常	0	男
6.85	正常	0	男
5.91	正常	0	女
7.08	正常	0	女
5.56	正常	0	女
5.66	正常	0	男
5.9	正常	0	女
5.36	正常	0	男
5.81	正常	0	男
5.78	正常	0	女
5.24	正常	0	男
5.22	正常	0	女
6.1	正常	0	女
7.15	正常	0	男
6.42	正常	0	男
6.2	正常	0	男
5.81	正常	0	女
5.55	正常	0	男
5.1	正常	0	男
5.21	正常	0	男
4.76	正常	0	男
5.3	正常	0	女
6.01	正常	0	男
5.8	正常	0	男
5.59	正常	0	男
6.05	正常	0	男
5.71	正常	0	男
6.22	正常	0	男
5.66	正常	0	女
6.54	正常	0	男
5.87	正常	0	男
5.85	正常	0	男
6.72	正常	0	男
6.66	正常	0	女
6.42	正常	0	男
6.19	正常	0	女
5.14	正常	0	女
5.54	正常	0	女
5.38	正常	0	女
6.49	正常	0	男
6.49	正常	0	男
5.54	正常	0	男
7.33	正常	0	女
6.37	正常	0	女
6.3	正常	0	女
6.46	正常	0	女
5.94	正常	0	男
5.97	正常	0	女
5.93	正常	0	女
6.14	正常	0	男
6.17	正常	0	男
4.79	正常	0	女
6.04	正常	0	男
6.02	正常	0	男
6.1	正常	0	女
5.46	正常	0	男
5.36	正常	0	女
5.15	正常	0	男
4.95	正常	0	男
0.73	召回复查	0	女
6.12	正常	0	男
5.73	正常	0	男
5.57	正常	0	男
5.3	正常	0	女
5.99	正常	0	男
5.82	正常	0	男
5.7	正常	0	男
5.93	正常	0	女
6.23	正常	0	女
5.86	正常	0	男
6.99	正常	0	女
5.75	正常	0	男
6.14	正常	0	男
5.89	正常	0	女
6.62	正常	0	女
5.56	正常	0	女
6.25	正常	0	男
6.3	正常	0	女
6.91	正常	0	女
4.89	正常	0	男
5.71	正常	0	女
5.78	正常	0	男
6.72	正常	0	女
6.53	正常	0	男
6.37	正常	0	男
6.04	正常	0	男
6.01	正常	0	女
5.84	正常	0	男
5.54	正常	0	男
5.61	正常	0	男
5.8	正常	0	男
5.29	正常	0	男
6.11	正常	0	女
5.92	正常	0	男
5.81	正常	0	男
7.29	正常	0	女
5.79	正常	0	男
6.32	正常	0	女
5.65	正常	0	男
5.71	正常	0	男
5.34	正常	0	男
5.83	正常	0	男
5.56	正常	0	女
5.59	正常	0	女
6.57	正常	0	男
6.93	正常	0	男
5.94	正常	0	女
5.89	正常	0	男
6.1	正常	0	女
5.37	正常	0	男
6.0	正常	0	女
5.81	正常	0	女
5.17	正常	0	男
5.32	正常	0	女
5.88	正常	0	女
5.24	正常	0	男
5.35	正常	0	男
5.63	正常	0	女
[truncated: 15,757 more rows]
